# Supplementary material for: CD4+ T cells display a spectrum of recall dynamics during re-infection with malaria parasites
Source: Nat Commun. 2024 Jun 28;15:5497. doi: 10.1038/s41467-024-49879-6 (PMC11214622; doi:10.1038/s41467-024-49879-6)
Supplement: Supplementary file 4 — Supplementary Data 1-10 [file 41467_2024_49879_MOESM4_ESM.xlsx]

## Sheet: Supp Data 1
Supplementary Data 1: List of differentially expressed genes between Th1 PbTII cells before and after re-infection.
	bayes_factor	lfc_mean
Il7r	6.31816	6.4496
Zfp36l2	6.11709	2.82392
Il10	5.42174	-5.86528
Plek	5.42174	-3.30758
Havcr2	5.42174	-4.74286
Atp8a2	5.42174	4.73788
Ccnb2	5.42174	-6.89718
Tmem191c	5.33433	3.01377
Txnip	5.2933	3.91855
Birc5	5.25388	-7.03275
Cxcr3	5.25388	2.77828
Stmn1	5.25388	-6.11162
Lgals1	5.04504	-3.75995
Pde7a	5.04504	2.56825
Jun	5.01406	3.20122
Ifng	4.98401	-3.41386
Pdcd4	4.95482	3.66949
Tcf7	4.87198	3.77272
Fhl2	4.8458	-4.09203
Irf2bpl	4.8458	2.08357
Hvcn1	4.82028	2.33265
Lztfl1	4.74735	2.54194
Agpat4	4.74735	-2.81763
Ube2c	4.72416	-5.83945
Dpm1	4.72416	2.79766
Rassf2	4.72416	2.8297
Hmha1	4.70149	1.96459
Znrf1	4.70149	2.72367
Ldha	4.6576	-1.87624
Abhd8	4.63634	1.83621
Lpar6	4.61552	3.41908
Cdkn1a	4.59512	-3.82563
Clec2i	4.57511	2.89904
Cenpf	4.55549	-5.73133
Wbp1	4.53624	2.05961
Sorl1	4.53624	2.407
Ccl4	4.53624	-5.68808
Nisch	4.51735	1.65689
Gm11713	4.4988	2.32078
2810417H13Rik	4.48058	-5.2768
Tnfrsf4	4.48058	-3.68812
St3gal6	4.48058	2.6302
Prex1	4.46268	1.99546
Ccl3	4.44508	-5.39218
Ctso	4.44508	2.22018
Mbnl1	4.44508	2.18984
St8sia4	4.42778	2.86786
Apbb1ip	4.42778	2.13353
Tecpr1	4.41078	2.43557
Cecr5	4.39404	2.81867
Fam189b	4.37758	2.80055
Rab37	4.36138	2.57213
Il2ra	4.34543	-3.57706
Asxl2	4.32972	2.29396
Cd101	4.32972	3.32748
Cdkn3	4.31425	-5.0708
Cdca3	4.31425	-5.49045
Cd44	4.29901	1.89759
Dtx1	4.29901	2.86199
Izumo4	4.28399	2.57717
Zfp652	4.28399	2.60769
Cdkn1b	4.26919	2.55129
Spc24	4.26919	-5.0326
Mfap1a	4.24021	1.69389
Ctdsp2	4.22602	1.92866
Cd96	4.19822	2.36512
Ccm2	4.18459	1.46218
Sh2b1	4.17114	1.92868
Ltb	4.15787	2.9007
H2-Q10	4.13182	2.83034
Prkacb	4.11904	1.90819
Nck1	4.11904	1.86274
Evl	4.10641	2.29308
Neurl3	4.09394	4.08079
Coq10b	4.09394	1.55396
Ifnar2	4.08161	2.1998
Bnip3l	4.0455	1.88402
Cdc42ep3	4.03373	2.08755
Rora	4.0221	2.49152
Crtc3	4.0221	1.72598
Tmem59	4.0221	1.71485
Rbm4b	4.0221	1.79216
Slc9a9	4.0221	2.8824
Kif21b	4.0106	2.03494
Gimap3	4.0106	1.55656
Irf8	4.0106	-2.84849
Gm26740	3.99922	2.65414
Cdca5	3.99922	-4.98317
Mfng	3.99922	1.52967
Arhgef1	3.98797	1.5504
Bcl11b	3.97683	1.97041
Hmmr	3.96582	-4.95746
Dusp1	3.96582	2.32343
Il16	3.96582	1.59468
Clk1	3.96582	1.88789
Lax1	3.96582	1.89002
Alkbh4	3.95492	2.05159
Dguok	3.95492	1.51413
Rcbtb2	3.94413	2.50283
Zbtb20	3.94413	2.40754
Zfp945	3.93346	1.78062
Sh2d3c	3.92289	2.38419
Irf2bp2	3.92289	2.63275
Arhgap9	3.91243	1.78912
Zcchc11	3.91243	2.33449
Tnrc6a	3.90207	1.50674
Sit1	3.90207	2.42305
Cnot6l	3.90207	1.61462
Ifitm10	3.89182	2.50439
Jmjd1c	3.89182	1.55034
Ypel3	3.88167	2.81336
Pcmtd1	3.87161	1.92399
Sesn3	3.87161	2.58194
Cenpe	3.87161	-4.20958
Tra2a	3.86165	1.75468
Snrk	3.85178	2.08141
Actg1	3.84201	-1.67215
Neu1	3.83233	1.64473
Irf4	3.81322	-3.34052
Pglyrp2	3.81322	2.02407
Fosb	3.81322	2.71574
Klf3	3.8038	2.54421
Pink1	3.79447	1.95788
Zmynd11	3.79447	1.76511
Oxsr1	3.78521	-2.00497
Pkm	3.78521	-1.87069
Angptl2	3.77604	-2.71222
Nufip2	3.77604	1.9588
Bcl2	3.76695	2.81394
Hsd17b12	3.76695	-1.69236
Adcy7	3.76695	1.85438
Rnf166	3.75793	1.87797
Gpr132	3.75793	1.72894
Gprin3	3.75793	2.03655
Id2	3.74899	2.26885
Il12rb2	3.74013	-2.00574
Nek7	3.74013	1.46168
Anapc15	3.73134	-1.95302
Dennd2d	3.72263	1.97223
Rps27	3.72263	1.58211
Ctla4	3.70541	-2.85738
Rilpl2	3.6969	-2.0589
Taz	3.68847	2.00272
Lmnb1	3.68847	-2.14838
Cenpm	3.6801	-3.75101
Mrpl54	3.6801	-1.49811
Tpx2	3.6718	-4.15396
Tmem2	3.65539	-2.22294
Dlgap4	3.65539	1.47274
Tpi1	3.65539	-2.35512
Actb	3.64728	-1.58056
Rabac1	3.64728	1.59105
Nsd1	3.63923	1.81644
Faah	3.63124	1.97439
Psmd13	3.63124	-1.56682
Rasal3	3.61545	1.37735
Rsrp1	3.60764	1.81668
Ccna2	3.59988	-5.24078
Tpm4	3.59988	-1.68595
Ankrd10	3.59988	1.49389
Plgrkt	3.59219	1.74904
Zfp950	3.59219	2.14629
Csnk1g2	3.58455	1.44817
H2-Q4	3.58455	2.39448
Lncpint	3.58455	2.35456
Gnptab	3.58455	-1.89562
Dennd1c	3.56943	1.70456
Chd3	3.56195	2.19862
Rnf167	3.56195	1.86352
Ywhae	3.55453	-1.12264
D8Ertd738e	3.55453	-1.20317
Tbc1d1	3.55453	1.61082
Xpr1	3.55453	1.67244
Rrm2	3.55453	-4.21987
D930015E06Rik	3.55453	2.10181
Mat2b	3.55453	1.36946
Btg1	3.54715	2.34643
H2-Q6	3.53983	2.24234
Ap2s1	3.53983	-1.70981
Kif11	3.53983	-3.902
Sub1	3.52533	-1.30467
Fbxl12	3.52533	2.60856
Arhgap31	3.52533	1.68491
2510002D24Rik	3.52533	1.59987
Srsf5	3.51816	1.52701
Slc38a2	3.51816	1.5656
4930523C07Rik	3.51816	1.55178
Ehd4	3.51103	-1.80785
Il10rb	3.51103	1.96281
Akna	3.51103	1.86211
Aim2	3.50395	1.59131
Nfil3	3.49692	-2.1592
Gapdh	3.49692	-1.6594
Sh2d1a	3.4761	2.03231
Nusap1	3.4761	-4.07407
Ehd1	3.46925	-1.89548
Map2k3	3.46925	-1.61685
Il27ra	3.46925	1.68005
Avl9	3.46244	1.93736
Sash3	3.46244	1.40149
Clip1	3.45568	1.69464
Mxd4	3.45568	3.09723
Kansl1	3.44896	1.44297
Eif4a2	3.44228	1.58842
Pnrc1	3.43564	1.88962
Prelid1	3.42904	-1.65584
Cdca8	3.42249	-4.00242
Cln3	3.41597	2.04873
Ccdc124	3.41597	-1.33427
Thap3	3.4095	1.73882
Marf1	3.40306	1.61689
Il21	3.40306	-2.65551
Pik3cd	3.39666	1.47106
Nabp1	3.3903	1.8486
Cirbp	3.3903	1.55325
Asap1	3.38398	1.8184
Inpp4b	3.37769	1.72547
Dopey2	3.37144	1.96375
Fam26f	3.35905	2.15912
Eea1	3.35905	-1.96566
Rasgrp1	3.35291	1.79577
Fos	3.3468	2.27049
Ggnbp2	3.3468	1.27083
Zfp398	3.33469	1.81341
A630023P12Rik	3.33469	2.71123
2700029M09Rik	3.33469	-1.69334
Leng8	3.33469	1.38047
Lgals3	3.33469	-2.34718
Mif	3.32272	-1.58158
Taf7	3.32272	1.88839
Cd160	3.31678	2.38435
Klf13	3.31678	1.40931
Tigd2	3.31678	1.37611
Med13l	3.31087	1.65156
Pkn1	3.31087	1.57584
Tcf12	3.31087	2.0551
Anxa2	3.31087	-2.07158
Phc3	3.305	1.87947
Prkcsh	3.305	-1.20164
Nuf2	3.305	-3.69611
Pomp	3.305	-1.03577
Psen2	3.305	1.33622
Uba52	3.29916	1.29106
Pmvk	3.29916	-1.94582
Bzw2	3.28757	1.8976
Trim14	3.28757	2.52698
Zfp68	3.28757	1.55942
Phf3	3.28182	1.47296
Stap1	3.28182	1.74344
Tspan3	3.27611	1.54887
St6galnac3	3.27611	2.60325
Helz	3.27042	1.55983
Hcst	3.24797	2.0859
Rprd2	3.24243	1.57012
Aph1a	3.24243	1.21636
Kdm5a	3.24243	1.16192
Nfatc2	3.24243	1.5267
Nr3c1	3.24243	1.55635
Pmm1	3.23691	-2.33205
Zbtb7a	3.23143	1.22465
Crem	3.23143	-2.29531
Capg	3.22597	-2.03718
Git2	3.22597	1.45913
Rchy1	3.22054	1.66422
Gosr2	3.22054	-1.31212
Gzmb	3.21514	-2.21492
Cycs	3.21514	-1.48203
Pag1	3.20976	1.76168
Gm12216	3.19909	2.1858
Hadhb	3.19909	1.21272
Arhgap15	3.19379	1.60988
Ikzf1	3.19379	1.27072
Lamp1	3.19379	1.72865
Ddx6	3.19379	1.38797
Cd69	3.18852	1.94295
Lims1	3.18852	1.59129
Tle4	3.18327	1.56834
P2rx7	3.17805	2.17774
Ikbkb	3.17286	1.42675
Crebrf	3.17286	2.47191
Yif1b	3.16769	-1.66172
Rab11fip2	3.16769	1.85435
Gmppb	3.16769	-1.38438
Gm11808	3.16254	1.06586
0610011F06Rik	3.14724	1.08655
Ier5	3.13716	1.60661
Oard1	3.13216	1.35234
Rassf5	3.13216	1.3857
Scamp3	3.12222	1.06365
Fabp5	3.11237	-1.97231
Rcn1	3.10747	1.62493
Psmb6	3.10747	-1.28638
Gtf2i	3.1026	1.26721
Mmd	3.1026	-1.58387
Adam19	3.09775	1.58991
Senp7	3.09775	1.86762
Cd40lg	3.09775	1.95361
Uvrag	3.08812	1.47594
2810474O19Rik	3.08812	1.43916
Rps21	3.08333	1.10709
Rps27rt	3.07857	1.67249
Ndufs6	3.0691	-1.18755
Psat1	3.0691	-2.30244
Ccnb1	3.0644	-3.21577
Rb1cc1	3.0644	1.4667
Btg2	3.0644	2.16034
Mbp	3.05505	1.36135
Sp100	3.0504	1.4205
Adgre5	3.0504	1.46634
Gpbp1l1	3.0504	1.8652
Elovl1	3.04578	-1.26625
Sod2	3.04117	1.49699
Zfp644	3.04117	1.12778
Fryl	3.03659	1.593
Tnik	3.03202	1.25984
Pbxip1	3.03202	1.70483
Skap1	3.02747	0.920286
Dcaf8	3.02294	1.35126
Abi3	3.02294	2.04482
Dbi	3.01843	-1.66251
Fkbp2	3.01843	-1.63665
Podnl1	3.01843	1.41232
Cit	3.01843	-2.70573
Chaf1a	3.01394	-3.06116
Mknk2	3.01394	1.0221
Pigp	3.00947	1.52104
Nudcd3	3.00947	1.14484
Egr2	3.00057	-2.35382
Etnk1	3.00057	1.38468
Pelo	2.99615	1.48292
Dctpp1	2.99615	-1.53518
Gimap8	2.99175	1.83693
Ogt	2.98736	1.96207
Rgs3	2.98736	1.70986
Mau2	2.983	1.31771
Cks1b	2.983	-2.74009
Tnrc6b	2.983	1.98318
Klf6	2.97864	1.54351
Zfp746	2.97431	1.08202
Slc20a1	2.97431	1.39796
Crlf3	2.97431	1.28237
Gbp9	2.96999	1.91274
Brd1	2.96999	1.30236
Smim14	2.96999	1.90107
Trim12a	2.96999	2.12725
Ctps2	2.96569	1.39736
Cdc42se2	2.96569	1.27593
Slmo2	2.96569	-1.358
Rgs10	2.96141	1.76512
Tk1	2.96141	-2.73099
Mtfr1l	2.96141	1.42219
Clec2d	2.95714	1.54872
Baz1a	2.95714	-1.40302
Junb	2.95289	1.50276
Itch	2.95289	1.32865
Mir142hg	2.95289	2.06947
Calm3	2.95289	-1.31818
Hist1h1b	2.95289	-3.82631
Prdx1	2.94866	-1.12118
Fam160b1	2.94444	1.22881
Rps27l	2.94444	-1.3865
Trib2	2.94024	-1.54542
Desi1	2.93605	-1.10261
Pan3	2.93605	1.53435
Akap8l	2.93188	1.68719
Itpkb	2.93188	1.66924
Ube2a	2.93188	-1.22094
Ube2h	2.92772	1.74235
9930111J21Rik2	2.92772	1.74546
Was	2.92772	1.16297
Sipa1	2.92358	1.23071
Hist1h2ap	2.92358	-1.81913
Arhgap25	2.91946	1.42431
Clk4	2.91946	1.23306
Pgam1	2.91535	-1.4107
Zcchc7	2.91535	1.30855
Usp3	2.90718	1.1637
Arpc4	2.90311	-1.2161
Susd3	2.89906	1.66329
Malat1	2.89503	2.32209
Krit1	2.89503	1.4194
Ash1l	2.89503	1.50129
Aprt	2.887	-1.2444
Hipk1	2.887	1.49393
H2-Ke6	2.88301	1.16898
Zfp36l1	2.87903	1.47771
Mcm5	2.87507	-2.36372
Smg1	2.87507	1.25352
Zap70	2.87112	-1.20849
Sertad2	2.87112	1.16061
AU020206	2.87112	1.29535
Themis	2.86718	1.33596
Sntb2	2.85935	1.55072
Prdx4	2.85935	-1.89242
Ptms	2.85935	-1.527
Etfb	2.85935	-1.32946
Tmem163	2.85546	-1.62874
Rad51	2.85157	-3.25618
Ormdl3	2.85157	1.08141
Il18r1	2.84771	1.50159
PISD	2.84771	1.73049
Arpc5	2.84385	-0.963612
Msrb1	2.84385	-1.4529
Pdcd1	2.84001	-1.50141
Birc2	2.84001	1.4895
Mki67	2.84001	-2.61693
Ubn2	2.83618	1.58594
Lag3	2.83618	-2.05458
Smdt1	2.82477	-1.09819
Psmc5	2.82477	-1.15777
Arfgef1	2.821	1.46596
Tsc22d4	2.821	1.36409
Celf1	2.821	1.43351
Dgat1	2.821	-1.56128
Fbxo5	2.81723	-1.53318
Tnfaip3	2.81723	1.89706
Psmd8	2.81723	-1.05492
Ttc19	2.81723	1.22049
Krtcap2	2.81348	-0.953229
Cox7a2	2.8023	-0.846939
Mkln1	2.7986	1.18381
Dhfr	2.7986	-2.21139
Tnrc6c	2.79123	1.2685
Shcbp1	2.79123	-2.76114
Isy1	2.78756	-1.15009
B4galnt1	2.78756	1.20856
Alcam	2.78391	-1.59973
Fam169b	2.78391	1.74425
Sar1a	2.78391	-0.949035
Ptger4	2.78026	1.48942
Ski	2.78026	1.3192
Casc5	2.78026	-2.98963
Ttc14	2.77663	1.14957
Cd7	2.77663	1.92248
Efr3a	2.77301	1.05969
Vezf1	2.76941	1.17576
Gatad2b	2.76941	1.22008
Slc16a6	2.76941	1.20088
Ep300	2.76941	1.38829
Cndp2	2.76581	-1.15131
H2afz	2.76581	-1.80076
Rbm39	2.76581	0.781194
Psmb5	2.76222	-1.11897
Mycbp2	2.76222	1.35661
Ncor1	2.75865	1.08865
Sun2	2.75865	1.50968
Aak1	2.75509	1.54208
Rgs16	2.75509	-1.90334
Mpdu1	2.75509	-1.19612
Uhrf1	2.75154	-2.71501
Cs	2.74799	-1.40423
Arhgap17	2.74095	1.68772
Nub1	2.74095	1.10865
2009-09-01	2.74095	1.2075
Ppp3ca	2.74095	1.30575
Tia1	2.73744	1.28999
Mvb12a	2.73046	-1.09759
Eid1	2.73046	1.22925
Traf3ip3	2.72351	1.26837
AI413582	2.71662	1.00615
Il2rg	2.71318	1.37344
Ncbp2	2.70976	-1.23825
Cnot3	2.70634	1.13201
Pum2	2.69955	1.03573
Pura	2.69617	1.10246
Cdc20	2.69617	-2.06257
Gins2	2.69617	-2.40305
Zfp292	2.69279	1.32776
Vim	2.69279	-1.74381
Pitpnc1	2.69279	1.33349
Lig1	2.69279	-2.62735
Ak6	2.69279	-1.28872
Litaf	2.68943	-1.53085
Csrp1	2.68943	-1.5318
Xist	2.68943	1.35109
Smim11	2.68273	1.04031
Prrc2b	2.6794	1.39628
Ubr2	2.6794	1.20951
Cd164	2.6794	1.13236
Dstn	2.67607	-1.4414
1700020I14Rik	2.67607	1.09358
Gm6483	2.67276	1.50536
BC005624	2.67276	1.09979
Cytip	2.66616	-1.26751
Adap1	2.66616	-1.47345
Cotl1	2.66616	-1.15526
Csnk1g3	2.66287	1.12321
Dock8	2.66287	1.35222
Dcun1d1	2.6596	1.04014
Ddx5	2.65307	1.15891
Cbl	2.65307	1.2159
Xpnpep1	2.65307	-1.13236
Atf4	2.64982	0.864686
Kdm2a	2.64982	1.15684
Poc1a	2.64658	-2.03181
Sptssa	2.64658	1.11857
Fam114a2	2.64658	0.958992
Myl6	2.64335	-0.999484
Nhp2	2.64335	-1.41618
Atf7ip	2.64013	1.43122
Ifih1	2.63692	-1.52596
Snhg12	2.63692	1.35737
B4galt1	2.63371	1.45509
Hist1h2ae	2.63371	-2.81904
Asf1b	2.63052	-1.43759
Flna	2.63052	-1.36931
Vgll4	2.62733	1.17859
Fgl2	2.62733	1.75428
Stk38	2.62415	1.24708
Aimp2	2.62415	-1.40326
Rhoh	2.62415	1.27171
Prelid2	2.62099	-1.47054
Clspn	2.62099	-2.17605
Epsti1	2.62099	1.22207
Gramd3	2.62099	1.44062
Fli1	2.61782	1.28972
Fbxw2	2.61782	0.843458
Ptpre	2.61153	1.26611
Pola1	2.61153	-1.76712
Suv420h1	2.61153	1.44146
Cd28	2.6084	1.10187
Mt3	2.60527	-1.59835
Arhgef6	2.60527	1.23552
Fus	2.60215	1.11922
Rassf1	2.60215	1.08864
Sdf2l1	2.59594	-1.38321
Mga	2.59285	1.42644
Ly6c2	2.59285	-1.59109
Spc25	2.59285	-1.98424
Setd5	2.59285	1.03228
Pdzd11	2.59285	-1.28991
Cct5	2.58977	-1.02788
Mapkapk2	2.58362	-1.09408
Crebzf	2.58056	1.123
Tipin	2.57751	-0.978598
Mcm2	2.57446	-1.47595
Utrn	2.57143	1.51983
Atp5b	2.57143	-0.98144
Cnot4	2.57143	1.1383
Fyb	2.5684	1.09018
Jund	2.5684	1.35507
Phip	2.5684	1.16722
Glipr1	2.56538	-1.05942
Sp110	2.56538	1.0268
Nbeal2	2.56237	1.2351
Ctsb	2.55936	-1.17916
Stk10	2.55936	1.37239
Ccdc109b	2.55936	-1.38296
Trim56	2.55936	1.47675
2011-09-01	2.55936	-1.31423
Tnip1	2.55338	0.922799
Hif1an	2.55039	1.16537
Maf1	2.55039	1.05337
Timeless	2.54742	-1.83619
Tnfrsf18	2.54445	-1.25099
Ptpn1	2.54445	-0.97668
Hirip3	2.54149	-0.605808
Nubp1	2.54149	-1.071
Got2	2.54149	-1.15916
Ndufb7	2.53854	-0.880768
Arl5a	2.53854	-1.24367
Ctsw	2.5356	1.35917
Thop1	2.5356	-1.65311
Sigirr	2.5356	0.918877
Zfp871	2.5356	1.36391
Ercc1	2.5356	-1.19889
Whsc1l1	2.53266	1.30657
Foxn3	2.53266	1.32134
Spop	2.53266	1.04732
Atxn7l3b	2.52681	0.984863
Ndufb6	2.52681	-0.969465
Elf1	2.52681	1.10231
Crip1	2.52389	-1.36301
Mfap1b	2.52389	1.206
Slc50a1	2.52099	0.995791
Cox4i1	2.52099	-1.00821
Kcnq1ot1	2.51809	1.31552
Batf	2.51809	-1.1438
Ube2m	2.51809	-0.916456
Rab19	2.51809	1.45568
Ripk3	2.51809	-1.30601
Nsmaf	2.51231	1.16375
Tspan5	2.51231	-1.14097
Ccnl2	2.50943	0.974364
Vps29	2.50655	-0.872803
AI837181	2.50655	1.06761
Atp11b	2.50369	1.10062
Rlim	2.50369	1.2405
Cdk6	2.50369	-0.919668
Herc1	2.50369	1.28134
Cir1	2.50083	1.25464
Ppa1	2.49798	-1.34985
Tnf	2.49513	0.602233
Atpif1	2.49513	-1.04927
Tmem97	2.49513	-1.40912
Prim1	2.4923	-0.720002
Rbbp6	2.4923	0.9867
Mrpl20	2.48947	-0.990987
Unc13d	2.48947	1.10273
Ubc	2.48947	0.95592
Smad7	2.48947	1.40503
Hells	2.48947	-0.296872
Lbh	2.48664	-1.19119
Brd8	2.48664	1.32283
Angel2	2.48382	0.971522
Ung	2.48382	0.504809
Eif1ax	2.48382	-1.11227
Ykt6	2.48382	-1.03755
Nkg7	2.48101	-1.28964
Egln1	2.48101	1.1034
Shisa5	2.48101	1.19242
Mcm3	2.48101	-1.92457
Lfng	2.47821	1.22993
Ubl4a	2.47541	-1.14602
Kif22	2.47541	-1.82846
Elp6	2.47541	-1.23318
Chd2	2.47541	1.42623
Atad2	2.47541	0.0528417
Atp13a3	2.47262	1.11274
Tgoln1	2.47262	1.10577
Asb2	2.46984	1.56479
Pten	2.46984	1.05865
Usp48	2.46706	1.24736
Il10ra	2.46706	1.24869
Dph3	2.46429	-0.85072
Ly6a	2.46429	-1.22179
Map4k4	2.46429	1.41547
Nlrc5	2.46152	1.19616
Fkbp1a	2.45876	-0.802876
S100a6	2.45876	-1.11865
Cox5a	2.45876	-0.954028
Stx16	2.45601	1.06978
Bcl3	2.45601	-1.26829
Plcg1	2.45327	1.17752
Akap9	2.45327	1.3197
Prc1	2.45327	-1.98776
Rtp4	2.45327	1.80446
Rps24	2.45053	0.728506
Ankrd12	2.44779	1.31443
Azi2	2.44779	0.965367
Cfl1	2.44779	-0.82374
Rfk	2.44779	-1.26756
Ehd3	2.44779	1.18722
Nr2c2	2.44779	1.12121
Tuba1b	2.44507	-1.48748
Rrm1	2.44507	-1.66294
Gm10073	2.44507	1.07133
Rpl9	2.44507	0.887428
Csnk1g1	2.44235	1.13264
Eif6	2.43963	-1.0418
Tnfrsf9	2.43963	-1.43756
Reep5	2.43692	-1.00214
Pfdn2	2.42884	1.23577
Ctla2a	2.42884	-1.31634
Mepce	2.42884	1.10838
Kmt2a	2.42884	1.13295
Dnmt3a	2.42615	1.12602
Arhgap4	2.42615	1.07018
Tacc3	2.42615	-2.39324
Arid1a	2.42615	1.12686
Car5b	2.42348	-1.30817
Paxbp1	2.42348	1.18537
Ccnl1	2.42348	1.06312
Prkar1a	2.4208	-0.91271
Bin3	2.41814	0.891192
Coro2a	2.41548	1.09981
Ssr3	2.41548	-0.954902
Edf1	2.41282	-0.810316
Efhd2	2.41018	0.890509
Ddx1	2.40753	-1.05462
Erh	2.40753	-1.01807
Hmgn5	2.4049	-1.09581
Psma4	2.4049	-0.880956
Top2a	2.4049	-1.90784
Matr3	2.40227	0.96967
Lmf2	2.39964	-1.1671
Gstt2	2.39964	-0.913654
Wac	2.39964	0.878104
Calm2	2.39702	1.16336
Tra2b	2.39702	0.995817
Ifitm3	2.39702	-1.3932
Apitd1	2.39702	-2.29529
Impdh2	2.39441	-1.24162
Atp5j	2.3918	-0.76397
Ndufs8	2.3866	-0.872267
Ndufa11	2.38401	-0.956446
Saraf	2.38401	0.961325
Atp5d	2.38401	-0.815821
Mdm4	2.38143	1.10709
Arhgdia	2.38143	-0.961638
Rnaseh2b	2.37885	-1.31161
Bptf	2.37885	0.998208
Ranbp1	2.37885	-1.25548
Tuba1c	2.37885	-1.61651
S100a4	2.37627	-1.0938
Synj2bp	2.37627	0.805
Mndal	2.37627	1.14973
Mcm6	2.37627	-1.2045
Ptpn18	2.3737	0.79531
Emp3	2.37114	-1.23539
Minos1	2.37114	-0.768046
Hint1	2.37114	-1.17298
Gmpr2	2.36603	-1.15725
Tlk1	2.36603	1.01562
Cbx5	2.36603	-0.199917
Arid4b	2.36348	0.921213
Bbx	2.36348	1.14837
Taf10	2.36094	-0.725085
Slc44a2	2.36094	1.01678
Uqcrc1	2.36094	-0.89252
Smc2	2.35841	-1.42116
Ifi203	2.35841	1.22121
Creld2	2.35841	-1.00399
Pnisr	2.35587	1.07358
Anxa6	2.35335	-0.934982
Phf5a	2.35335	-1.03169
Iigp1	2.35083	-0.937638
Lamtor2	2.35083	0.852299
Uhrf2	2.35083	1.05454
Rpsa	2.35083	-0.910972
Hmgb2	2.3458	-1.6109
Ccdc34	2.3458	-1.12042
Laptm4a	2.3458	0.985029
Tbc1d10c	2.3433	1.16682
Inpp5d	2.3433	1.20569
Son	2.3433	0.810721
Ran	2.3433	-1.18721
Gm4955	2.3408	1.42269
AI467606	2.3383	1.24351
Tnfaip8l2	2.33581	1.34204
Sdhb	2.33581	-0.774759
Rftn1	2.33333	1.06659
Mcm7	2.33333	-1.32308
Myo1g	2.33333	-0.931292
Gbp8	2.33333	1.27608
Prdm1	2.33085	-1.16514
Atp5j2	2.32838	-0.75551
Psma3	2.32838	-0.770933
Chchd10	2.32591	-1.08932
Rpl38	2.32591	0.838972
Slfn1	2.32591	1.22227
Dera	2.32591	-0.832459
Ash2l	2.32591	0.967735
Mtch1	2.32344	-1.2446
Srgn	2.32344	-1.02408
Phxr4	2.32098	1.20774
Calm1	2.32098	-0.776135
Svbp	2.31363	1.15771
Heca	2.3112	1.18461
DHRSX	2.3112	-0.812959
Srrm2	2.3112	0.895074
Ipo5	2.3112	-1.06174
Tyms	2.30876	-1.85661
BC005537	2.30876	1.10874
Eml4	2.30876	1.14634
Ssr2	2.30633	-0.923785
Chic2	2.30633	0.798072
Ybx1	2.30633	-1.10313
Atp5o	2.30391	-0.938211
Lasp1	2.30391	0.960793
Wipf1	2.30391	0.844057
Dctn3	2.30149	-0.804588
Nasp	2.29907	-0.861962
Srm	2.29185	-1.24425
Nmb	2.29185	1.33167
Itgal	2.28946	0.94022
Gpbp1	2.28946	0.927914
Ptma	2.28706	-1.11609
Mcm4	2.28706	-1.16971
Tcf19	2.28706	-1.86265
Celf2	2.28468	0.976798
E2f1	2.28468	-1.96433
0610030E20Rik	2.28468	0.987323
Bak1	2.28468	-1.03108
Psmb4	2.28229	-0.802856
Ube2r2	2.27992	0.793137
Upf3b	2.27992	1.08518
Dtx3l	2.27754	1.2217
Ctss	2.27754	1.05641
Uba1	2.27754	-0.860426
Sytl3	2.27754	-1.11594
Cks2	2.27754	-1.85779
Fxn	2.27517	-1.39645
Zc3hav1	2.27517	0.837996
Gtf2f1	2.27517	-0.987149
Slc9a3r1	2.27281	0.84605
Rfc5	2.27281	-1.58101
Nop10	2.27045	1.01823
Suco	2.27045	1.15041
Irf1	2.27045	0.965042
Smarca4	2.27045	-0.768092
Acot9	2.27045	-0.972192
Hras	2.26574	-0.905809
Ifngr1	2.26574	-0.884766
Dctn6	2.26574	1.04536
Zdhhc20	2.26106	1.05155
Inpp5k	2.26106	1.09028
Dcaf11	2.25872	1.01524
Ubald1	2.25872	1.05535
Hivep2	2.25872	0.904088
Samd9l	2.25872	1.33928
Peak1	2.25872	1.10409
Med28	2.25639	0.811791
Cd84	2.25639	1.20149
Hopx	2.25406	1.08707
Pgs1	2.24941	0.970609
Tkt	2.24941	-1.21802
Anp32a	2.24941	0.979311
Ezh2	2.2471	-1.82363
Herc6	2.24248	1.21568
Kansl3	2.24248	1.08167
Pold1	2.24018	-1.27459
Eif3b	2.24018	-1.02561
Nktr	2.24018	0.83767
Coq7	2.23559	-1.37488
Nsf	2.2333	0.976739
Ccdc28b	2.23101	-1.1538
Ppp1cc	2.23101	-0.8039
Saysd1	2.23101	0.96568
Setd3	2.22873	0.803941
Nrip1	2.22873	0.922129
Xrn1	2.22873	1.26984
Apc	2.22645	1.1118
Supt3	2.22418	-0.998706
Rasgrp2	2.22418	-0.376872
Gmnn	2.22191	-0.440148
Gars	2.21965	-1.0263
Gabpb2	2.21965	0.978868
Aldoa	2.21513	-0.908628
Frmd4b	2.21513	-1.07988
Os9	2.21513	0.807996
Sugt1	2.21513	-0.860985
Nap1l1	2.21288	-1.39219
Smpdl3a	2.21288	1.21882
Fen1	2.21063	-0.563009
Tspan32	2.21063	1.1139
2002-03-01	2.20839	0.778864
Ndufa12	2.20615	-1.0085
Galnt1	2.20615	0.933493
Nudt5	2.20168	-1.12312
Chaf1b	2.19722	-1.44276
Nfkbid	2.195	-0.944606
Arhgef3	2.19279	1.01446
2700094K13Rik	2.19279	-1.26367
Cenpa	2.19058	-1.26568
Map4k2	2.18616	0.896743
Cdc25b	2.18616	-1.28823
Miip	2.18396	1.05438
Nme1	2.18396	-1.02806
Gm10076	2.18396	0.905912
Axin1	2.18176	0.983011
Hint2	2.18176	0.801767
Ino80c	2.17957	-0.974177
Znrf2	2.17957	0.938027
Sypl	2.17957	-0.895548
Lrrc59	2.17957	-1.02983
Incenp	2.17738	-1.56532
Rinl	2.1752	1.28931
Slc2a3	2.1752	1.09751
Gtpbp2	2.16866	1.37647
Pou2f2	2.16866	0.892196
Azin1	2.16866	-0.911447
Trmt1	2.16866	1.12012
Cers4	2.16649	0.887665
Rfc4	2.16433	-1.43304
Uqcr10	2.16433	-0.736999
Ccl5	2.1557	0.765865
Lamb3	2.1557	1.11662
Ndufb9	2.15355	-0.640659
Dicer1	2.15355	0.795571
Maz	2.15355	1.22384
Itm2c	2.15355	1.2865
Chd8	2.15355	0.816521
Cdk13	2.15355	0.946796
Hnrnpab	2.1514	-1.24831
Spryd3	2.1514	1.10832
Wbp2	2.1514	1.04597
Itpr2	2.1514	1.19812
Gimap6	2.14926	0.963072
Rabgap1l	2.14926	1.06898
Rps29	2.14926	0.973325
AY036118	2.14713	-0.857685
Tbcb	2.14713	-0.743981
Ppp1ca	2.14713	-0.872618
Racgap1	2.14713	-1.17039
Runx1	2.14499	1.1144
Snrpd1	2.14499	-1.19577
Dtl	2.14286	-0.180662
Arl6ip5	2.14286	0.835326
Ubash3b	2.14286	-0.979379
Eif5a	2.14286	-0.893239
Mad2l1	2.14286	-1.40608
Senp6	2.14074	0.998257
Fbxw11	2.13861	-1.07502
Fth1	2.13861	0.602231
Fyn	2.13649	1.03589
Haus4	2.13438	0.292922
Ssr4	2.13438	-0.746949
Acot7	2.13227	-0.899402
Rap1b	2.13227	-0.757753
Dpf2	2.13016	0.770156
Eif3k	2.13016	-0.793157
Zrsr2	2.12805	0.903659
Hist1h4i	2.12805	-1.28274
Rpl28	2.12805	-0.819911
Kdm6b	2.12595	-0.907668
Tbkbp1	2.12595	-1.07362
Nfkb1	2.12385	0.765761
Gmip	2.12385	0.896919
Psmd1	2.12176	-0.825001
Sidt2	2.11967	0.845486
Dnajb11	2.11758	-0.928848
Syce2	2.11549	-0.766165
Brip1os	2.11549	-0.922598
Uri1	2.11341	0.90867
Tab2	2.11341	0.861453
Mpc2	2.11341	0.758821
Lemd2	2.11341	0.878135
Hat1	2.11341	-0.761037
Fam53b	2.11341	1.05917
Bsg	2.11133	-0.768006
Morc3	2.11133	0.896474
Pmf1	2.11133	-1.33316
Card11	2.11133	1.22947
Sh3bp1	2.11133	1.13728
Anapc5	2.11133	-1.31792
Noc4l	2.10926	-0.990961
Tubb4b	2.10719	-1.43005
P4hb	2.10512	-0.818714
Crbn	2.10306	1.05182
Furin	2.10306	-0.53316
Mier1	2.101	0.782784
Trim12c	2.09894	1.088
Cdk2ap1	2.09688	-1.00165
Hsp90b1	2.09688	-0.895929
Zmiz1	2.09688	1.04245
Sdcbp2	2.09483	-0.497024
Tmpo	2.09483	-0.551478
Arid5b	2.09483	-0.949885
Gzmk	2.09279	0.961919
Alyref	2.09279	-0.94155
Csf1	2.09074	-0.57231
Ubash3a	2.09074	1.05333
Runx3	2.0887	0.993415
Slamf6	2.08666	1.0662
Zfp638	2.08666	0.923526
Ptbp3	2.08666	0.685143
Orc6	2.08463	-0.968388
Txn1	2.08463	-0.841603
Idnk	2.08057	0.890083
Klhdc4	2.07854	-0.831422
Rgs2	2.07854	1.22893
Selplg	2.07854	1.01532
Bag1	2.07854	-0.753642
Rfxap	2.07652	0.936602
Siva1	2.07652	-0.538213
Ankhd1	2.0745	0.920791
Dbf4	2.07249	0.421211
Ncoa2	2.07249	0.952023
Zfp148	2.07047	0.814674
Tpm3	2.06846	-0.678103
Ghitm	2.06846	-0.723202
Ndufa13	2.06646	-0.728355
Smc4	2.06646	-0.176277
Ndufb8	2.06646	-0.775352
Trip11	2.06445	0.921364
Ncapd3	2.06445	0.727401
Evi2a	2.06445	0.932277
B3gat3	2.06245	-0.923724
Mdh2	2.06245	-0.794111
Fcf1	2.05846	-0.837676
Mns1	2.05846	0.227935
Rfc3	2.05846	-1.02906
Ass1	2.05647	-0.974329
Nfat5	2.05448	1.11064
Rab11a	2.05052	-0.8772
Ankrd44	2.05052	0.964925
Ythdc1	2.04854	0.834209
Sirt7	2.04459	0.836581
Prkca	2.04459	0.935081
Sephs1	2.04459	-1.07485
Sdf4	2.04459	-1.0598
Nop16	2.04459	-0.986094
Cdk11b	2.04459	0.883805
Whsc1	2.04262	-0.241709
Mapkapk3	2.04262	0.902389
Tox	2.04066	1.03453
mt-Nd2	2.04066	0.714774
Txndc17	2.03869	-0.854911
Pin1	2.03869	-0.886311
Snx2	2.03869	-0.81851
Usf2	2.03673	0.790633
Rbm5	2.03673	0.929536
Hmbs	2.03673	-0.658096
Hdlbp	2.03477	-0.922339
Dock2	2.03282	1.0684
Cox5b	2.03282	-0.781801
Ahnak	2.03087	0.918121
Rbm26	2.03087	0.889531
Psmd7	2.03087	-1.00479
Tagap	2.02892	0.21455
Nedd9	2.02892	0.912174
Dut	2.02697	-1.56205
Rsbn1l	2.02697	0.944343
Fam134b	2.02503	0.948128
Bcl10	2.02115	0.939697
Hist1h1e	2.01922	-1.22027
Abracl	2.01536	-0.823163
Camk2d	2.01536	0.825623
2007-03-01	2.01536	0.960889
Cited2	2.01343	0.947941
Hmgn2	2.01151	-1.08412
Vcp	2.00959	-0.762008
Cyld	2.00767	0.931043
Lyar	2.00767	-1.20455
Macf1	2.00767	0.935404
Ncaph2	2.00767	-1.16011
Slfn8	2.00575	0.991201
Cisd1	2.00384	-0.825157
Tubb5	2.00384	-0.712233
Cd27	2.00384	0.977807
Nop58	2.00384	-0.904736
Mrto4	2.00193	-1.11332
Mrpl24	2.00003	0.791898
Mrps5	2.00003	0.910177
Mlec	1.99812	-0.706521
Aamp	1.99812	0.991306
Eri1	1.99812	0.220714
Fasl	1.99622	0.670863
Smek2	1.99622	0.776596
Pkp3	1.99433	-0.789511
Spcs1	1.99433	-0.710601
Itga4	1.99054	0.987459
Pold2	1.99054	-0.258364
Ablim1	1.99054	0.947037
Ddx3x	1.98676	0.902875
Akirin2	1.98488	0.819199
Tcerg1	1.98488	-0.463388
Gm26699	1.98488	0.754049
Prrc2a	1.98488	0.883197
Erbb2ip	1.98112	0.702671
Sirt2	1.98112	-0.716207
Commd8	1.98112	0.917451
Tgfb1	1.97924	-0.837526
Ybx3	1.97924	-0.857633
Psmf1	1.97924	-0.684622
Bysl	1.97737	-0.915294
Kdm7a	1.97549	0.961979
Ptrhd1	1.97549	-0.880327
Hnrnpa1	1.97549	-0.811762
Ets1	1.97549	0.911261
Cyb561d2	1.97549	-0.826261
Fxr1	1.97363	0.762799
Phb	1.97176	0.960714
Tomm34	1.9699	0.836018
Hprt	1.9699	-0.817816
Pfkp	1.96804	-0.782921
Fam32a	1.96804	0.72509
Rtf1	1.96618	0.83916
Hif1a	1.96432	-0.884539
Cox19	1.96432	-0.76374
Rtn3	1.96247	-0.79238
Parp10	1.96247	0.945367
Rcsd1	1.96247	0.972378
Nfatc3	1.96062	0.879835
Glrx	1.96062	-0.672006
Acadl	1.96062	-0.868638
Numa1	1.95877	0.995839
Gramd1a	1.95877	0.831257
Arhgap30	1.95877	0.924107
Psmc4	1.95693	-0.752418
Tm6sf1	1.95508	1.04598
Clptm1l	1.95324	0.792566
Hsp90aa1	1.95324	-1.00542
Lamtor5	1.95141	-0.593819
Ube2e3	1.95141	-0.932521
Rpl37a	1.94957	0.692732
Ap2m1	1.94957	-0.722947
4933434E20Rik	1.94591	0.725455
H2-K1	1.94591	0.906027
Fam111a	1.94591	0.860533
Rfc2	1.94408	-0.906425
Rexo1	1.94408	0.745063
Gabarapl2	1.94044	0.737545
Ccr2	1.93862	0.00776967
Dido1	1.93862	0.83019
Clpb	1.9368	-0.747715
Cblb	1.9368	0.632555
Pddc1	1.9368	0.865107
Yy1	1.9368	0.755534
Tmem14c	1.93498	-0.798541
Prpf6	1.93498	0.848498
Spr	1.93498	0.890069
R3hdm1	1.93498	0.856834
Uqcrq	1.93498	-0.698111
Nedd8	1.93317	-0.575848
Atraid	1.93317	0.893165
Slc25a4	1.93317	-0.667239
Sepp1	1.93136	1.08825
Cox14	1.93136	0.770643
Rpl35	1.93136	0.746246
Zranb1	1.92955	0.861858
Tnfsf8	1.92775	0.358079
Cbx4	1.92595	0.934281
Nucb1	1.92415	-0.748773
Mrpl13	1.92415	-0.744154
Manf	1.92415	-0.832492
Nans	1.92415	-0.802245
Tagln2	1.92235	-0.918477
Odf2	1.92235	0.793
Ndufv1	1.92235	-0.831556
Lilr4b	1.92055	0.644003
Cct8	1.92055	-0.831257
Spcs3	1.91876	-0.781892
Isg15	1.91697	-0.0927918
4932438A13Rik	1.91518	0.794489
Egln2	1.91518	0.649367
Wdr76	1.91339	-0.142575
Zeb2	1.91339	-0.641638
Rsf1	1.91339	0.803216
Spty2d1	1.91161	0.980364
Bad	1.90983	-0.740954
Psma6	1.90983	-0.753341
Ifi27l2a	1.90983	-0.801447
Faim	1.90983	0.793487
Ppp1r10	1.90805	0.865864
Agpat5	1.90805	-0.880754
Igbp1	1.90627	0.845994
Trnau1ap	1.90627	0.862958
Lsm12	1.90627	-0.680404
Fam207a	1.9045	-0.708009
Dtymk	1.9045	-0.757327
Ehmt2	1.90273	0.758247
Uchl5	1.90273	-1.07599
Nolc1	1.90273	-0.355563
Rpf2	1.90273	-0.915613
Fam133b	1.90096	0.871044
Dock10	1.89919	0.921984
Ago2	1.89919	0.837657
Rpl23a-ps3	1.89919	0.87801
Cyth4	1.89566	0.958979
Btbd9	1.89566	0.876788
Huwe1	1.8939	0.73488
Rpl30	1.8939	0.673778
Isg20	1.89215	0.623438
Rpl39	1.89039	0.678777
Cmc2	1.88864	-0.534316
Eva1b	1.88339	0.688641
Erp29	1.88339	-0.693863
Wapl	1.88165	0.774589
Guk1	1.88165	0.809396
Irf7	1.88165	0.872691
H2afx	1.8799	-0.506766
Smndc1	1.87816	0.733903
Srsf7	1.87816	-0.70587
Fam102a	1.87816	1.05663
Cops6	1.87643	-0.718957
Nosip	1.87643	0.874573
Zwint	1.87469	0.741816
Hsp90ab1	1.87469	-0.84127
Psma7	1.87296	-0.817154
Usp25	1.87296	0.91942
Bhlhe40	1.87296	0.731501
Ppp1r15a	1.87123	0.988221
Slc41a1	1.87123	-0.949297
Prpsap1	1.8695	0.726437
Psmb2	1.8695	-0.734702
Pold3	1.86777	0.0230148
Stip1	1.86605	-0.77328
Capns1	1.86605	-0.65961
Cxcr6	1.86605	0.936581
Hectd1	1.86432	0.686687
Samsn1	1.86432	-0.833047
Dek	1.85917	-0.504571
Orai1	1.85917	-0.884014
Exosc1	1.85745	0.853461
Ostf1	1.85745	-0.682866
Baz2a	1.85745	0.897273
Poldip3	1.85745	0.704527
Hjurp	1.85745	0.0980556
Dcaf15	1.85574	0.933697
Ier2	1.85574	0.706987
Phf11b	1.85574	-0.606036
Ric8	1.85574	0.865206
Jmjd6	1.85574	0.720022
Taf15	1.85574	0.844019
Trim26	1.85574	0.773483
Zc3h7a	1.85403	0.89762
Nfkb2	1.85403	-0.713377
Anp32e	1.85233	-0.817735
Me2	1.85062	-0.685579
Itgb1	1.85062	0.914185
Eif4e2	1.84892	-0.71069
Parp14	1.84892	0.726887
Atf6	1.84722	-0.903042
Phgdh	1.84552	-0.737365
Gm9843	1.84552	0.680185
Umps	1.84382	-0.907058
Nup62	1.84382	-0.910679
Safb2	1.84382	0.801194
Larp1	1.84213	0.612206
Nfkbib	1.84213	-0.870401
Crlf2	1.84213	-0.746035
Sh3bgrl3	1.83874	-0.655943
Ndufa6	1.83874	0.760609
Dnmt1	1.83874	-0.829914
Kcnn4	1.83874	0.852205
Serpina3f	1.83705	-0.169046
Hnrnph1	1.83705	0.847102
Glud1	1.83537	-0.749139
Gm12840	1.83537	-0.85836
Gm8797	1.83368	-0.661984
Usp7	1.83368	0.731154
Ltv1	1.83368	-0.431429
Rnf19a	1.832	-0.384567
Mrpl12	1.832	-1.00795
Cd38	1.832	0.914988
Esd	1.832	-0.66621
Rgs1	1.82864	0.789648
Hcls1	1.82864	-0.59614
Krcc1	1.82697	0.771738
Pdap1	1.82697	-0.833615
Ddit3	1.82697	0.982484
Timm22	1.82697	-0.694137
Fasn	1.82697	-0.505131
Cct7	1.82362	-0.830776
Tnks2	1.82362	0.82362
Drap1	1.82195	0.712824
Trappc1	1.82028	-0.640526
Med29	1.81862	-0.703264
Bzw1	1.81862	-0.682212
Zdhhc18	1.81862	0.693604
Egr1	1.81862	-0.139508
Prdx6	1.81862	0.66774
Pole3	1.81695	-0.93944
Rars	1.81695	-0.811759
Polr2c	1.81529	-0.620883
Izumo1r	1.81529	0.661184
Ap4s1	1.81363	0.670333
Prpf8	1.81363	0.922879
Golgb1	1.81363	0.816635
Zfp593	1.81197	-0.89506
Mrpl28	1.81032	-1.01301
Slbp	1.80866	-0.381555
Rsrc2	1.80866	0.634908
Glrx3	1.80866	-0.799156
Fibp	1.80866	0.775977
Pum1	1.80701	0.809679
N4bp2l2	1.80701	0.740626
Zbp1	1.80536	-0.601645
Polr2e	1.80371	0.783919
Rab8b	1.80371	0.646913
Eif3d	1.80206	-0.730664
Eif4a1	1.80042	-0.82154
Apex1	1.79714	-0.304434
Rps6ka1	1.79714	0.715931
Nudt1	1.7955	-0.58512
Ppan	1.79386	-0.250208
Stk4	1.79223	0.74512
Rpl37	1.79223	0.663905
Ppih	1.79223	-0.455969
Actr1a	1.79223	-0.722969
Cish	1.79223	0.662304
Yme1l1	1.79059	0.690808
Snx20	1.79059	0.781167
Fam134a	1.79059	0.893753
Timm50	1.78896	-0.854359
Flot2	1.78896	-0.695737
Pycard	1.78733	-0.638687
Ino80d	1.78733	0.805826
Ubald2	1.78733	0.576299
Ing4	1.78733	0.853799
H2-DMa	1.78733	0.905832
Cetn2	1.78571	0.787292
Eif2s1	1.78571	-0.765345
Ppp2r5c	1.78571	0.773112
Snrpe	1.78246	-0.885017
Fam168b	1.78084	0.679231
Nop56	1.77922	-0.017255
Gspt1	1.77598	-0.818795
Gbp3	1.77598	-0.763536
Gpr174	1.77598	0.815628
Rangap1	1.77276	-0.92483
1110008F13Rik	1.77276	-0.634407
Ube3a	1.77276	0.715965
Psmb3	1.77276	-0.660326
Higd1a	1.77276	-0.58591
Snrpa	1.77276	-0.789176
Mbd2	1.77276	0.693745
Rsrc1	1.77114	0.832279
Cdk12	1.76954	0.769807
Csde1	1.76793	0.567182
G3bp2	1.76793	0.603688
Golga4	1.76793	0.744595
Cox7b	1.76793	-0.683635
Psmb7	1.76632	-0.651307
Sdha	1.76632	0.627634
Jak2	1.76632	0.636144
Snrnp25	1.76472	-0.68612
Pdcd11	1.76472	0.587915
Psme2	1.76472	-0.711376
Rpl10a	1.76472	-0.62041
Dusp2	1.76472	0.680454
Cep250	1.76312	0.785879
Myd88	1.76152	-0.771189
Lsm2	1.76152	-0.860093
Gpatch8	1.76152	0.787448
Tapbpl	1.75992	0.826863
Ing2	1.75992	1.04635
Grina	1.75992	0.90962
Lrrc58	1.75992	-0.700211
1110038F14Rik	1.75833	0.72126
Cox6b1	1.75673	-0.558802
Ppp1r18	1.75673	0.782987
Msh2	1.75514	0.631691
Pcna	1.75355	-0.670904
Ubn1	1.74879	0.752801
Ube2s	1.74879	-1.06039
Impa2	1.74879	-0.162079
Rbbp7	1.74721	-0.499228
N6amt2	1.74721	-0.62875
Ppp2r5a	1.74721	0.693989
Brd2	1.74562	0.713034
Sdhaf1	1.74404	0.808994
Ing1	1.74404	0.779331
Ccni	1.74404	0.756813
Med9	1.74404	-0.398366
Cdc34	1.74247	-0.513492
Idh3g	1.74247	-0.776021
Topbp1	1.74247	-0.577029
Ndfip1	1.74247	-0.731298
Prkag1	1.74089	-0.729844
Dhrs4	1.74089	-0.747089
Tubg1	1.73774	-0.842519
Tbc1d4	1.73774	0.215616
Ptpn6	1.73774	0.748613
Rps28	1.7346	0.672583
Mrpl35	1.7346	-0.726956
Irf9	1.7346	0.736755
Coro1a	1.7346	-0.632894
Tmem160	1.73303	-0.635808
Il18rap	1.73303	-0.210647
Ep400	1.73147	0.763132
Dusp5	1.72834	0.765337
Srp19	1.72678	-0.626433
Btf3l4	1.72678	-0.802798
S100a13	1.72522	-0.659347
Rpl36	1.72522	0.673511
Rel	1.72366	-0.178056
Stk19	1.72366	-0.581193
Atp5g3	1.72366	-0.613943
Hn1	1.72366	-0.745457
Erdr1	1.72211	-0.567137
Faf1	1.72211	0.123556
Snrpd2	1.72055	-0.804553
Vps41	1.719	0.871926
Zmynd8	1.719	0.869466
Tmem154	1.719	0.777394
Ctnnb1	1.719	0.698257
Mapre2	1.71745	-0.694386
Kpnb1	1.71745	0.24849
Coro7	1.7159	-0.628088
Mpp6	1.7159	-0.73955
Mkrn1	1.71435	0.662275
Triap1	1.71435	0.739368
Smg6	1.71281	0.71768
Paip2	1.71281	0.70509
Arid5a	1.71281	0.863832
Plscr3	1.71126	-0.662222
Pycrl	1.70972	-0.158606
Tbrg4	1.70972	-0.309074
Ccnt1	1.70972	0.678192
Ppt1	1.70664	0.778787
Ywhah	1.70664	-0.749496
Syf2	1.70664	0.609345
Prpf38a	1.7051	-0.601993
Trim8	1.7051	0.582009
Ube2l3	1.7051	-0.637279
Uqcc3	1.7051	0.783695
Kpna4	1.70357	0.705816
Rps6kb1	1.70357	0.81419
Yeats4	1.70357	-0.635038
Bod1l	1.70357	0.745155
Cdc25a	1.7005	-0.47106
Emsy	1.7005	0.840475
Grap	1.7005	0.68082
Rdm1	1.69897	-0.0943735
Itpk1	1.69897	-0.591636
Kri1	1.69897	0.60748
Mrpl36	1.69897	-0.706575
Cdca7l	1.69897	0.625015
Psmd6	1.69744	-0.721422
H2-D1	1.69591	0.717696
Med21	1.69591	0.702931
Psmc3	1.69591	-0.617799
Ddx17	1.69439	0.689865
Wdr1	1.69439	-0.719799
Nfatc1	1.69439	-0.713226
2006-09-01	1.69286	0.688558
Lpxn	1.69286	0.736845
Csnk2b	1.69286	-0.598265
Glg1	1.69134	0.69658
Mfsd6	1.68982	0.763264
Ndufc1	1.68982	-0.661632
Cdk4	1.68526	0.122
Acp5	1.68375	0.77544
Timm10	1.68072	-0.580003
Zzef1	1.67921	0.819404
Prpf38b	1.67921	0.692044
Tulp4	1.6777	0.614513
Fkbp3	1.6777	0.673326
Gpr107	1.6777	0.604451
Bcl2l1	1.67619	-0.846199
Itgb1bp1	1.67619	-0.654355
Larp1b	1.67469	-0.719986
Gm8730	1.67318	-0.533869
Canx	1.67318	-0.665524
Wdr43	1.67168	0.234476
Galk1	1.67168	-0.819044
Cd2	1.67018	-0.652087
Xpo6	1.66868	0.734359
Hnrnpc	1.66868	-0.669343
Gimap1	1.66718	0.704763
Nfkbie	1.66569	0.715879
Hivep3	1.66569	0.240758
Magt1	1.66569	-0.593534
Gbp2	1.66419	-0.430733
Tars	1.6627	-0.540062
Hspd1	1.6627	-0.753616
Timm13	1.6627	-0.647371
Cdc42	1.6627	-0.595371
Ywhaq	1.66121	-0.611586
Tmem256	1.66121	-0.685976
Rnps1	1.66121	-0.534051
Dynll2	1.65972	-0.745651
BC029214	1.65972	0.769001
Ikzf2	1.65674	0.231547
Trim28	1.65674	0.31022
Ap1s1	1.65674	-0.527576
Dgka	1.65674	0.774748
Snd1	1.65377	-0.610492
Haus8	1.65377	-0.328352
Trim44	1.65377	0.598401
Pdia6	1.65377	-0.592103
Kmt2e	1.65377	0.675299
Ssrp1	1.65229	-0.469573
Babam1	1.65081	-0.552801
Nab1	1.65081	-0.689103
Mrpl49	1.64933	-0.573077
Ncln	1.64933	0.00548601
Prpf19	1.64933	-0.016524
Hip1	1.64933	0.753248
Smim20	1.64933	0.64779
Il17ra	1.64933	0.701401
Smc3	1.64785	0.117121
Elmo1	1.64785	0.692754
Atrx	1.64637	0.675867
Lilrb4a	1.64637	0.454464
Sla	1.6449	-0.654723
Aim1	1.6449	-0.608707
Smap1	1.6449	0.681293
Vps4b	1.64342	0.649883
Aven	1.64342	-0.6078
Cnih4	1.64342	-0.646224
Senp1	1.64342	0.653788
Safb	1.64195	0.710258
Nfkbiz	1.64195	0.403752
Nsfl1c	1.64048	0.65655
Bcap31	1.64048	-0.57069
Zfp706	1.63901	0.65484
Slc38a1	1.63901	0.472695
Unc119	1.63901	0.775814
Ppp1r7	1.63901	-0.684662
Cmpk1	1.63901	-0.641174
Msi2	1.63754	0.652668
Cep57	1.63754	0.458474
Hnrnpr	1.63607	0.839143
Rnf10	1.63314	0.63346
Rab8a	1.63168	0.611088
Calr	1.63022	-0.740255
Nipbl	1.63022	0.636637
Usp5	1.62876	-0.532305
Stra13	1.6273	-0.570312
Cdk2ap2	1.6273	0.638804
Cops8	1.62585	0.714726
C1qbp	1.62585	-0.0937137
Gadd45b	1.62585	-0.527651
Dkc1	1.62585	-0.299984
Taf11	1.62585	0.687372
Rnpepl1	1.62585	0.682941
Gins4	1.62585	-0.61019
Ggct	1.62439	0.711659
Noc2l	1.62439	0.0576797
Ahctf1	1.62294	0.560928
Stat4	1.62294	0.6943
Zfp800	1.62294	0.675383
Ube2j1	1.62294	-0.662247
Baz1b	1.62149	-0.0142517
Fnbp1	1.62004	0.669588
Rasa1	1.61859	0.642937
Rnf220	1.61859	0.605789
Smarcc1	1.61859	-0.728305
Tuba1a	1.61859	-0.58514
4930453N24Rik	1.61714	0.683116
Ppp1r14b	1.61714	-0.22331
Cisd3	1.61569	-0.706957
Gbp5	1.61569	0.176438
Cdkn2d	1.61569	-0.633619
Rrbp1	1.61569	-0.69825
Serpinb9	1.61425	-0.59787
Flot1	1.61425	-0.701457
Taf6l	1.6128	0.688665
Fam193a	1.6128	0.715564
Tsr1	1.61136	-0.337606
Zbtb38	1.61136	0.976073
B230219D22Rik	1.61136	0.657655
Hmgb1	1.60992	-0.306876
Aen	1.60704	-0.0355781
Mtdh	1.6056	0.604591
Rbmx	1.60417	0.602028
Ppp5c	1.60417	0.671864
Luc7l2	1.60417	0.655039
Eif4ebp1	1.60273	-0.28652
Gart	1.60273	-0.0430645
Rps15a	1.60273	0.561763
Fam103a1	1.6013	0.704604
Ubb	1.6013	0.79345
Ccr5	1.6013	-0.38195
Lgals9	1.6013	0.673697
Hspa9	1.6013	-0.324315
Ddx18	1.59987	0.609714
Neat1	1.59987	0.783712
Top2b	1.59844	0.687972
Tor1b	1.59844	0.684406
Itgb7	1.59844	-0.494913
Pfdn5	1.59844	0.545172
Cnppd1	1.59701	0.712087
3830406C13Rik	1.59701	0.660409
Rnf149	1.59701	0.640451
Akap13	1.59558	0.732746
Cebpz	1.59558	0.592753
Gpi1	1.59558	-0.468233
Nt5c	1.59273	-0.535003
Ddx28	1.59273	-0.569105
Ubr4	1.59131	0.635027
Nudt21	1.59131	-0.587276
Trmt112	1.59131	0.590262
Ppp1r12a	1.59131	0.687822
Fam65b	1.58989	0.733001
Atox1	1.58846	-0.639963
Cd37	1.58846	0.846127
Yipf1	1.58846	-0.401269
Stk17b	1.58705	0.766601
Dgkz	1.58563	0.671436
Immp1l	1.58563	0.704873
Eif4b	1.58563	0.591659
Rbm28	1.58563	0.685537
Nt5c3b	1.58563	0.362467
Plac8	1.58563	-0.0775748
Mrpl51	1.58421	-0.649018
Bms1	1.58421	0.480932
H2-Q7	1.58279	0.635847
Kcmf1	1.57997	0.59891
2001-09-01	1.57856	0.631071
Rcc2	1.57856	0.0842465
Rbpj	1.57715	0.695442
Sssca1	1.57715	-0.61079
Copz1	1.57574	-0.54468
Ccndbp1	1.57574	0.776852
Mrps30	1.57574	-0.591147
Gtf3a	1.57152	-0.540497
Gls	1.57011	0.673445
Gm2a	1.57011	-0.59373
Satb1	1.56871	-0.260207
Cflar	1.56871	0.468213
Cd3g	1.56871	0.758755
Stard7	1.56591	0.281636
Serpinb6b	1.56451	-0.573288
Cul3	1.56312	0.623481
Twf2	1.56172	0.708292
Pfdn6	1.56033	-0.560399
Snapc5	1.56033	-0.592764
Fdps	1.56033	0.0732483
Uchl3	1.56033	-0.00599795
Rapgef1	1.56033	0.676154
Hspa14	1.55893	-0.651738
Carhsp1	1.55893	-0.30882
Ifi47	1.55754	0.656923
Nelfcd	1.55754	-0.582552
Trappc6b	1.55615	0.612533
Pld3	1.55615	0.586507
Mat2a	1.55476	0.407658
Sh2d2a	1.55476	-0.645596
Carnmt1	1.55337	-0.249752
Larp7	1.55337	-0.481685
Gpank1	1.55198	0.69558
Mettl16	1.55198	0.469444
Trafd1	1.55198	0.674255
Tssc4	1.55198	-0.243695
Szrd1	1.5506	-0.618789
Rad21	1.5506	0.0394987
Cib1	1.5506	-0.534587
Rapgef6	1.5506	0.563147
Akt1	1.54921	-0.380674
Cyhr1	1.54921	0.649676
Get4	1.54921	-0.60964
Chmp4b	1.54921	-0.670586
Bclaf1	1.54783	0.688821
Vdac1	1.54783	-0.543198
Shmt2	1.54645	-0.154114
Etf1	1.54507	-0.748241
Tmem147	1.54369	-0.659553
Ptprc	1.54231	0.64536
Pold4	1.54231	-0.408199
Galnt6	1.54231	0.730356
Pttg1	1.54093	0.664199
Faap20	1.54093	0.668585
Pa2g4	1.54093	-0.447202
Casp4	1.54093	-0.642426
Ccnd2	1.53955	0.201148
Tmem29	1.53818	-0.658777
Txnl1	1.53818	-0.682677
Rwdd4a	1.53681	-0.599302
Pbdc1	1.53681	-0.20781
Aars	1.53681	-0.104142
Casp8ap2	1.53543	-0.531393
Trim30a	1.53543	0.583844
Serinc1	1.53543	0.715279
Polr2m	1.53406	0.620462
Dnajc1	1.53406	0.658086
Bcl2a1b	1.53406	-0.585958
Ms4a4b	1.53269	0.669059
Mybbp1a	1.53269	-0.238982
Fbxo6	1.53132	0.764995
Fxr2	1.52996	0.690847
U2af1	1.52996	-0.315732
Chchd2	1.52996	-0.510766
Cope	1.52859	-0.610419
Pcbd2	1.52859	-0.548537
Rbm17	1.52723	-0.713382
Usp1	1.52723	-0.102186
Capzb	1.52723	-0.510329
Lsm6	1.5245	-0.669372
Slamf1	1.5245	0.35804
Supt20	1.5245	0.76766
Ndufv2	1.5245	-0.582106
Tpd52l2	1.5245	-0.567207
Psmd2	1.52314	-0.631709
2007-09-01	1.52314	-0.63868
Rnf26	1.52314	-0.789598
Hspa4	1.52178	-0.581351
mt-Co1	1.52178	0.480822
Ilk	1.52042	-0.607151
Prdx2	1.52042	-0.474183
Sec62	1.51906	0.551202
Ddx39	1.51906	-0.623305
Icam1	1.51906	0.279773
Gpr171	1.5177	-0.454268
Tmbim4	1.5177	0.633727
Frmd8	1.5177	0.701971
Crebbp	1.5177	0.649065
Ttc33	1.5177	0.681854
Ylpm1	1.51499	0.508377
Plk3	1.51499	0.459803
Rmnd5b	1.51499	0.650948
Psap	1.51499	0.613701
Atp5f1	1.51499	-0.563735
Rps23	1.51499	0.534446
Elp5	1.51499	-0.629383
Serpinb6a	1.51364	-0.312468
Vdac3	1.51364	-0.578979
Rif1	1.51229	0.355039
Mad2l2	1.51094	-0.681446
Grn	1.51094	0.124276
Uqcrfs1	1.51094	-0.559677
Mrpl40	1.51094	-0.702596
Il4ra	1.51094	0.538893
Tbc1d10a	1.51094	0.559174
Mcmbp	1.51094	0.82947
Parp1	1.51094	-0.213378
Diablo	1.50959	0.616664
Irf2	1.50959	0.74945
Vps37b	1.50959	-0.333837
Rsl1d1	1.50824	0.256752
Atp2b4	1.50824	0.588281
Sin3b	1.50824	-0.574416
Srpk2	1.50689	0.753379
Ccdc86	1.50689	0.14247
Nelfb	1.50689	0.651116
Nmt1	1.50554	-0.554416
Mrpl42	1.50554	-0.502644
Atxn1	1.50554	0.515141
Chtf8	1.50286	0.65432
Gps2	1.50286	0.642202
Commd7	1.49883	0.540504
Pus1	1.49883	-0.159692
Cdc42se1	1.49883	0.684866
Slamf7	1.49749	-0.236698
Rad50	1.49749	0.405704
Emd	1.49749	-0.617036
Clptm1	1.49749	-0.656904
Scly	1.49749	0.705987
Jarid2	1.49615	-0.0162025
Ngfrap1	1.49615	-0.150597
Exosc5	1.49615	0.635622
1810043H04Rik	1.49615	0.545578
Med1	1.49615	0.578237
Slc29a1	1.49615	-0.296476
Frg1	1.49615	0.628944
Naa38	1.49482	-0.489972
Metrn	1.49348	-0.440861
Smc6	1.49348	0.451888
Nfkbia	1.49348	-0.248582
Psip1	1.49214	0.574987
Nucks1	1.49214	-0.389133
Dnajb6	1.49214	0.542087
Ftsj3	1.49214	-0.301312
Ubtf	1.49081	0.552125
Banf1	1.48948	0.0181437
Gtpbp4	1.48948	0.324347
Cd2bp2	1.48948	-0.522844
Samhd1	1.48948	0.454297
Mllt10	1.48948	0.656057
Mob3a	1.48815	0.58561
Lxn	1.48815	-0.164153
Ranbp3	1.48815	0.581584
Myl12a	1.48815	-0.647167
Ostc	1.48815	-0.62763
Dpp3	1.48283	-0.451721
Suz12	1.48283	0.201665
Adprm	1.48151	0.151852
Vps54	1.48018	0.218833
Arl4a	1.48018	0.684328
Sertad1	1.47754	0.354401
Rpa1	1.47621	-0.146578
Supt16	1.47621	-0.634524
Jak1	1.47621	0.602018
Las1l	1.47621	0.599423
Mrpl16	1.47621	-0.567861
Stim1	1.47489	0.612067
Sart3	1.47357	0.0359634
Trappc10	1.47357	0.691851
Emc6	1.47226	0.546878
Fnbp4	1.47226	0.558961
Pkn2	1.47226	0.471738
Arl4c	1.47226	0.159949
Exosc7	1.47226	0.448665
Gpr18	1.47094	0.562703
Gsk3b	1.47094	0.582087
Set	1.46831	-0.242832
Pum3	1.46699	-0.526066
Magoh	1.46568	-0.360362
Map7d1	1.46568	-0.526852
Kif5b	1.46437	0.538292
Rpl22	1.46437	0.548582
Nudt16l1	1.46175	0.472247
Atp6ap1	1.46044	0.5695
Foxo1	1.46044	0.656404
Abcb9	1.46044	-0.423662
Hp1bp3	1.46044	0.584145
Fxyd5	1.45913	-0.559898
Dhx36	1.45783	0.548574
Eif4e	1.45783	-0.608566
Nudc	1.45783	-0.338351
Brd7	1.45652	0.709432
Anapc2	1.45652	-0.521819
Csnk1a1	1.45652	0.574161
Rheb	1.45391	-0.426737
Dnaja1	1.45391	0.601018
Eci2	1.45391	0.655928
Ndufb2	1.45261	-0.574251
Apobec3	1.45131	0.67526
Ctnnbl1	1.45131	-0.497835
Zfp106	1.45001	0.582935
Smc1a	1.44871	-0.567735
Pyhin1	1.44612	0.507858
Qrich1	1.44482	0.614445
Cyfip2	1.44482	0.533078
Atxn7l1	1.44482	0.620035
Cnp	1.44353	0.55403
Rbm6	1.44353	0.554832
Cst7	1.44353	0.0757829
Mdfic	1.44223	0.285773
Rer1	1.44223	-0.565876
H2-T22	1.44223	0.591596
Akap8	1.43965	0.616095
2015-09-01	1.43965	0.521791
Blmh	1.43965	-0.536735
Cd47	1.43836	-0.565577
Pcbp1	1.43836	-0.596292
Wbp11	1.43836	0.641903
Chst2	1.43836	-0.532359
Nop14	1.43707	0.319966
Hmces	1.43578	-0.584035
Spen	1.43578	0.601488
Iqgap2	1.43578	-0.48645
Xpo1	1.43449	0.547912
Mfsd10	1.43449	0.612709
Trpc4ap	1.43449	0.581426
Bdp1	1.4332	0.504569
Ddx27	1.43192	0.245992
Smim7	1.43192	-0.594184
Fam46c	1.43063	0.177149
Pop4	1.42935	-0.348644
Ppp6r3	1.42935	0.675971
Paics	1.42807	-0.58469
Setd8	1.42807	-0.349672
Rpl8	1.42679	-0.511214
Pdia4	1.42551	-0.437885
Srsf2	1.42551	-0.0900062
Anxa11	1.42295	0.653297
Ubxn1	1.42167	0.534896
Fmr1	1.42167	0.592368
Naa50	1.42039	0.088004
Ppil1	1.42039	-0.690969
Metrnl	1.41912	0.454223
Snrpa1	1.41912	-0.455947
Pabpc1	1.41784	0.526505
Pnn	1.41784	0.437739
Ipcef1	1.41784	0.680204
Pgls	1.41657	-0.508413
Dbnl	1.41657	-0.548715
Ebpl	1.41657	0.61171
Oxct1	1.41657	0.734
Tomm40	1.4153	-0.260357
Pglyrp1	1.4153	-0.0370965
Mtap	1.4153	0.240578
Ccdc50	1.41402	0.419036
Med19	1.41402	0.582869
Chd1	1.41402	0.310396
Tnfrsf1b	1.41402	-0.534768
Fam50a	1.41275	0.663296
Dnajb1	1.41148	0.573893
Ppil2	1.41148	0.609694
Eif2s3x	1.41148	0.584496
Oxa1l	1.41022	0.415775
Timp2	1.40895	-0.455058
Pdcd5	1.40895	-0.498663
Jakmip1	1.40642	0.777242
Hnrnpl	1.40642	0.541454
Zmat2	1.40515	-0.529915
Pip4k2a	1.40515	0.613014
Rbmxl1	1.40389	-0.655853
Higd2a	1.40389	0.54384
Dnajc9	1.40389	-0.485089
Elof1	1.40262	-0.66785
Srgap2	1.40136	0.538332
Prpf4b	1.40136	0.46345
Creb1	1.4001	0.592856
Rpn1	1.39884	-0.480013
Psmd14	1.39758	-0.475948
Adss	1.39758	0.584716
Sat1	1.39758	0.304652
Nubp2	1.39632	-0.595211
1810037I17Rik	1.39632	-0.541566
Anp32b	1.39632	-0.626869
Tfg	1.39632	-0.580389
Lrmp	1.39632	0.502794
Hsph1	1.39632	-0.125737
Hsd11b1	1.39507	0.00569703
Psme3	1.39381	-0.168707
Isyna1	1.39381	-0.425485
Ppia	1.39381	-0.410483
Coro1c	1.39381	-0.0980654
Prmt1	1.39256	-0.585346
Ddx21	1.39256	-0.0280812
Lman1	1.39256	-0.241915
Mrpl30	1.3913	-0.421851
Ubxn2a	1.39005	0.392724
Limd1	1.39005	0.569424
Stag2	1.39005	0.502546
Smarca5	1.3888	-0.471891
Nxf1	1.38754	0.63287
1110037F02Rik	1.38629	0.400137
Psmc1	1.38629	-0.540951
Iah1	1.38504	-0.570456
Pih1d1	1.38504	-0.481822
Rbm25	1.3838	0.554764
Mthfd2	1.3838	-0.537547
Cers5	1.3838	-0.446209
Borcs6	1.38255	0.489201
Ppip5k2	1.3813	-0.544638
Arf3	1.38006	0.402976
Cdk5rap3	1.37881	0.605379
Sec61b	1.37881	-0.524799
Mapk1	1.37881	0.591674
Usmg5	1.37757	-0.511608
Mars	1.37757	0.299832
Reps1	1.37632	0.370013
Hdgfrp2	1.37632	0.723916
A430005L14Rik	1.37632	0.155668
Arpp19	1.37508	-0.542394
Ptk2b	1.37508	0.743707
Snrnp70	1.37508	0.55027
Sumo3	1.37384	-0.135114
Fubp1	1.3726	0.287015
Trappc4	1.3726	-0.599512
Entpd1	1.37136	-0.0365019
Etfa	1.37136	-0.420497
U2surp	1.37012	0.61815
Cyb5r3	1.37012	0.526225
Ptpra	1.37012	0.49467
Stk11	1.36889	0.575262
Lsm4	1.36889	-0.503383
Hes6	1.36889	0.638202
Snrpf	1.36889	-0.558175
Serinc3	1.36765	0.552617
Ebp	1.36641	-0.490477
Tle3	1.36641	0.17047
Syt11	1.36641	0.17551
Naa10	1.36394	-0.472905
Mydgf	1.36394	-0.537193
Ube2q1	1.36271	0.527523
Psmd12	1.36148	-0.593832
Usp34	1.36025	0.475213
Dnpep	1.36025	-0.429504
Ncbp1	1.35902	-0.413152
Relb	1.35902	0.320455
Clic1	1.35779	-0.519047
Zbtb1	1.35656	0.284937
Xbp1	1.35656	-0.478651
Gtf3c6	1.35411	-0.551013
Ankrd11	1.35411	0.505704
Fkbp4	1.35411	-0.012269
Znhit6	1.35288	0.198656
Lsm8	1.35288	0.63626
Arpc1b	1.35288	-0.450688
Sco2	1.35288	0.0649066
Shkbp1	1.35288	0.643148
Sbds	1.35165	0.530082
Slfn2	1.35165	-0.516037
Rfc1	1.35043	-0.436527
Sp3	1.35043	0.562299
Taldo1	1.35043	-0.478939
Rpl41	1.34921	-0.529188
Stk16	1.34921	0.516771
Tufm	1.34921	-0.506117
Ccz1	1.34798	0.539426
Adam10	1.34798	0.439418
Ppp3cb	1.34798	0.587925
Pes1	1.34798	0.473586
Ebna1bp2	1.34676	-0.542049
Dus1l	1.34676	0.106489
H2afv	1.34432	-0.315798
Meaf6	1.34189	0.218748
Capn1	1.34189	-0.462388
Mrps12	1.34067	-0.690743
Tnpo3	1.33945	0.507652
Fam76a	1.33945	-0.00164095
Isoc2b	1.33824	-0.125237
Smco4	1.33824	-0.328443
Npc2	1.33824	-0.400637
Mrpl18	1.33824	-0.352628
Stx5a	1.33702	0.514474
Grpel1	1.33702	-0.516214
Lrba	1.3346	-0.393602
Ei24	1.3346	0.545211
Gfer	1.33338	-0.532153
Nelfe	1.33217	-0.545066
Mgat1	1.33096	0.361217
Vmp1	1.33096	0.509079
Mtf2	1.33096	0.637893
S1pr4	1.32975	0.15965
Ptpn7	1.32855	0.541366
Cyba	1.32855	-0.535402
Ccs	1.32855	0.613835
Dhx15	1.32734	0.349747
Cyfip1	1.32613	-0.557995
Nr1h2	1.32613	0.563929
Brix1	1.32613	0.163312
Hmgn1	1.32613	0.0461017
Ranbp2	1.32493	-0.590707
Eif3l	1.32493	-0.617926
Ncl	1.32493	-0.0760543
Eif5	1.32493	0.567983
Igtp	1.32493	-0.320992
Cnbp	1.32372	0.522666
Stat1	1.32372	0.541451
Tardbp	1.32372	0.499375
Sf3a1	1.32131	-0.562217
Sfxn1	1.32011	-0.0731242
Phf6	1.32011	-0.140444
Rpl34	1.32011	0.475529
Armc1	1.32011	0.568679
Dazap1	1.32011	-0.498546
Med4	1.32011	0.585994
Cfdp1	1.31891	0.554197
Kdm2b	1.31891	-0.587006
Plekho1	1.31891	-0.305074
Tuba4a	1.31891	0.213311
Mtpn	1.31771	-0.529263
Trappc5	1.31771	-0.483471
Gxylt1	1.31771	-0.290553
Bcl2a1d	1.31651	-0.0420853
Mllt3	1.31651	0.369968
2310033P09Rik	1.31651	0.534848
Sla2	1.31651	0.202803
Tcea1	1.31651	0.476636
[truncated: 1,627 more rows]

## Sheet: Supp Data 2
Supplementary Data 2: List of differentially expressed genes between Tcm/Tfh PbTII cells before and after re-infection.
	bayes_factor	lfc_mean
Fli1	5.37709	2.29433
Klf6	5.21594	2.57743
Apbb1ip	5.14408	1.64864
Rpl28	4.72416	-1.06667
Zfp36l2	4.70149	2.00364
Pik3r1	4.67931	1.82864
Il7r	4.63634	4.42256
Dennd1b	4.51735	1.90552
Efr3a	4.46268	1.62781
Lfng	4.46268	1.93254
Rpsa	4.46268	-1.16614
Fam69a	4.37758	2.02109
Pum2	4.34543	1.40764
Ikzf1	4.34543	1.15839
Ddx3x	4.31425	1.65458
Ccdc85b	4.28399	2.23866
Dpm1	4.2546	1.91398
Tnfrsf4	4.22602	-3.1874
Ski	4.13182	2.05114
Sgms1	4.11904	1.85577
Eif4a2	4.11904	1.51553
Itga4	4.10641	2.30825
Klf2	4.09394	3.16831
Pcnp	4.06943	1.432
Kpna4	4.0574	1.31657
Avl9	4.0574	2.08435
Jund	4.0574	1.39783
Btg2	4.0221	1.64021
Rabac1	3.97683	1.46514
Nfic	3.95492	1.76547
Midn	3.92289	1.40766
Prex1	3.89182	1.9616
Tgfbr2	3.88167	1.88937
Tsc22d3	3.88167	2.86763
Bcl9l	3.85178	1.707
Gata3	3.85178	1.76044
Rpl10a	3.84201	-0.995502
Atp13a3	3.78521	1.43327
4930523C07Rik	3.77604	1.57465
Il21	3.76695	-3.50955
Zc3h7a	3.75793	1.3615
A430078G23Rik	3.74013	2.89495
2002-09-01	3.6969	1.40932
Cxcl10	3.68847	-3.81569
H2-Q4	3.6801	1.77621
Cirbp	3.6801	1.42723
Mfap1b	3.66356	1.49361
Rchy1	3.65539	1.22931
Mrps6	3.63124	-1.55291
Eif3k	3.62331	-1.02149
S1pr1	3.61545	2.84878
Zfp945	3.61545	1.72303
Rsrc2	3.59988	0.918031
Adgre5	3.53983	1.98542
Slc9a9	3.52533	1.87471
Slco3a1	3.51816	1.75624
Pmvk	3.48993	-1.57586
Tecpr1	3.4761	1.87677
Mirt1	3.46244	1.99205
Zfp398	3.45568	1.34282
AI467606	3.45568	1.88267
Pde7a	3.42904	1.68939
Ahnak	3.42904	2.07131
Itch	3.4095	1.25215
Rassf1	3.40306	1.44839
Pag1	3.39666	1.70805
Mark2	3.37769	1.07058
Tmem123	3.37769	1.29612
Pkn2	3.37144	1.34759
Sun2	3.37144	1.35701
Cox4i1	3.36523	-0.943605
Elk4	3.35291	2.04902
Mcmbp	3.32272	1.35233
Mir142hg	3.31678	1.92426
Stk38	3.31087	1.70094
Lag3	3.31087	-2.06162
Id3	3.305	2.83874
Ctla2a	3.305	-2.97907
Nufip2	3.305	1.25868
Nbeal2	3.28757	1.67915
Ccl5	3.28757	3.73067
Klf13	3.27042	1.57891
Hipk1	3.26476	1.30884
Fam65b	3.26476	1.72044
Neat1	3.25354	1.72961
Pkn1	3.24797	1.24405
Mbnl1	3.24243	1.25158
Dock2	3.24243	1.23093
Ssr4	3.24243	-0.728675
Mfng	3.23691	1.2776
Pum1	3.22597	1.25696
Spn	3.20441	1.30241
Rassf2	3.20441	1.69215
Mbd2	3.19379	0.969566
Cnot6l	3.19379	1.33927
H2-Q6	3.17805	1.57059
Atp1b3	3.16769	1.34511
Myo1f	3.16769	2.29701
Egln1	3.15742	1.2119
Smg1	3.14219	1.00767
Emb	3.14219	1.6289
Arl4c	3.14219	2.00869
Elmo1	3.13216	1.29047
Gm11713	3.12718	1.71392
Kdm5a	3.11728	0.970836
2610037D02Rik	3.08812	1.58207
Fmnl1	3.07857	1.25086
Eif4ebp2	3.07382	1.36463
Zmynd11	3.07382	1.3608
Arhgap17	3.0644	1.32284
Kdm2a	3.05971	1.16505
Txnip	3.05505	2.31478
Pydc3	3.05505	2.12252
Fosb	3.04578	2.09836
Themis	3.04117	1.44558
Pstk	3.02294	1.31479
Tox2	3.01843	-2.65032
Ikbkb	3.01843	1.0912
Ewsr1	3.00947	1.0238
Jakmip1	3.00947	1.50016
Anxa11	3.00501	1.59261
Fbxl12	3.00057	1.64713
Clip1	3.00057	1.49218
Trappc6b	3.00057	1.18275
Ubl3	2.99615	1.31245
Stk10	2.99615	1.47709
Cdk11b	2.99175	1.24349
Calm2	2.983	1.03238
Phf20	2.983	1.29917
Ankrd44	2.97864	1.04373
Cd44	2.97431	1.70186
Arhgef18	2.96999	1.96527
Rasgrp1	2.96569	1.11806
Rasgrp2	2.96141	2.06874
Sidt1	2.95714	1.91868
Nisch	2.95714	1.07795
Slc4a7	2.95289	1.83595
Clk1	2.95289	1.30122
Ehd3	2.94866	1.29225
Sit1	2.94866	1.59802
Nfatc3	2.94866	1.20857
Gpi1	2.94444	-0.865837
Med4	2.94024	1.10169
S100a4	2.93605	1.97384
Fam207a	2.93188	-1.22467
Itpkb	2.92772	1.18872
Fbxo9	2.92358	1.07904
Taf3	2.92358	1.18834
Tgoln1	2.91946	1.18803
Stmn1	2.91535	-2.40969
B4galt1	2.91125	1.47089
C87436	2.91125	1.72767
Kdm6a	2.90718	1.36379
Rap2b	2.90718	1.2193
Pfdn2	2.90311	1.37231
AB124611	2.89503	1.49193
Isg15	2.89101	-1.75616
Psip1	2.88301	1.36235
Asxl2	2.87903	1.26083
Akna	2.87903	1.04792
Chkb	2.87507	1.18145
Zfp638	2.87112	1.47558
2810474O19Rik	2.86718	1.2765
Ppp1r18	2.86718	1.02781
Tagln2	2.86326	1.31985
Cd84	2.86326	1.1106
Mau2	2.86326	1.33108
Rlim	2.85935	1.2924
Rpl41	2.85546	-0.803398
Tra2b	2.85546	0.861836
Ier5	2.85546	1.31955
Ly6c2	2.85546	1.55504
Ppp1cb	2.85157	1.12392
Nrp1	2.84771	1.22649
Epc1	2.84385	1.25222
Ccm2	2.84385	1.19555
Scml4	2.84001	2.25109
Irf2bpl	2.83618	1.5205
Ogt	2.83237	1.20635
Dpysl2	2.83237	1.14623
Fchsd2	2.83237	1.49748
Stap1	2.82856	1.28393
Angptl2	2.82477	-2.43081
Id2	2.821	1.8481
Atp11b	2.81723	1.19989
Ptpre	2.81723	1.47444
Zdhhc20	2.81723	1.20529
Bin2	2.81348	1.39837
Mtfr1l	2.80974	1.02066
Pkm	2.80601	-1.17595
Cdc25b	2.79491	1.91631
Gngt2	2.79491	-1.20983
Rc3h2	2.79123	1.33534
Smc6	2.78026	1.43543
Tra2a	2.78026	1.08423
Gls	2.78026	1.11408
Gapdh	2.77663	-1.04798
Tet3	2.77301	1.51383
Hnrnpl	2.76941	1.11258
Arl4a	2.76581	1.03889
Ncor1	2.76222	0.851806
Arhgap15	2.76222	1.1893
Prrc2b	2.75865	1.12645
Nudcd3	2.75509	1.2174
Pcf11	2.75154	1.22386
Itgb1	2.75154	1.47645
Tpst2	2.74095	1.19337
Ormdl3	2.73394	1.0186
Ccnl2	2.73046	1.00165
Pik3cd	2.73046	1.09277
Mitd1	2.72351	1.05105
Prkd2	2.72351	1.37828
Ppp2r5c	2.72006	1.15528
Arid1a	2.71318	1.25921
Rbm39	2.70976	0.747025
Il10rb	2.70976	1.31647
Gm26740	2.70634	1.76594
Spty2d1	2.70294	1.29063
1700020I14Rik	2.70294	1.16367
Ppp4c	2.69955	1.03859
Rsrp1	2.68943	1.2827
Clec2i	2.6794	1.10096
Itga6	2.67276	2.16813
Zfp800	2.67276	0.938574
Faim	2.66945	0.933446
Usp48	2.66616	1.32706
Nkg7	2.66287	0.594531
Dnajb1	2.6596	1.25173
Phf20l1	2.65307	1.19029
Dnajc3	2.64982	0.877534
Hmha1	2.64658	1.37673
Btg1	2.64658	1.28647
Crebrf	2.64335	1.70784
Cdc42se1	2.64013	1.10284
Serpina3g	2.63692	-1.4069
Runx1	2.63371	1.34507
Rab14	2.63052	0.809031
Stag1	2.63052	1.13569
Dctn6	2.62733	1.12305
Junb	2.62099	1.31906
Mfap1a	2.61467	0.99609
Faah	2.61467	1.33581
Klf3	2.61153	1.76197
Atf7ip	2.6084	1.20791
Rnf4	2.60215	1.0303
Add3	2.59904	1.43763
Ptpra	2.59904	1.1765
S100a6	2.59594	1.32077
Ccnt2	2.59594	1.03199
Ep300	2.58977	1.10598
Malat1	2.58669	1.37365
Il27ra	2.58669	1.31062
Rbm4b	2.58362	1.12623
Thy1	2.58362	0.995999
Emp3	2.58362	1.45641
Btf3l4	2.58056	-1.24043
Setx	2.57446	1.489
Adcy7	2.57446	1.44246
Med13l	2.5684	1.16949
Aak1	2.5684	1.18346
Ifi27l2a	2.56538	-1.25074
Cd9	2.55936	1.55973
Fus	2.55637	0.970359
Nr2c2	2.55637	1.3931
Cbl	2.54742	1.11989
Wac	2.54742	0.853789
Psd4	2.54149	0.900217
Brd1	2.54149	1.10097
Whsc1l1	2.53854	0.974786
Glrx	2.5356	-1.43281
Ralgps2	2.5356	1.3783
Hopx	2.52973	1.42018
Rcsd1	2.52973	1.34205
Ddx5	2.52681	0.875662
Ppil4	2.52389	0.990012
Eif4g2	2.52389	0.805506
Ctsw	2.52389	0.948125
Tnfrsf25	2.51519	1.64376
Ngrn	2.50943	0.975213
Mkln1	2.50655	0.914484
Cyth4	2.50655	1.37715
Rnf6	2.50655	1.06514
Leng8	2.50369	0.957766
Sec62	2.50369	0.99359
Eno1	2.50369	0.99599
Maz	2.50369	1.21349
Tmem256	2.49513	-0.963147
Arf6	2.49513	1.02832
Zfp871	2.4923	1.0628
Inpp5d	2.4923	1.16936
Coq5	2.48664	1.12258
Kif5b	2.48382	0.748516
Smad7	2.48101	1.58031
Gnb2l1	2.47821	-0.623212
Fam133b	2.47821	0.937125
Fam208a	2.47541	1.22322
Dhrs7	2.47262	1.13149
Cited2	2.46984	1.30031
Uvrag	2.46706	1.05195
Fam101b	2.46706	1.52453
Esyt1	2.46429	1.33652
Matr3	2.46429	0.905834
Tmem71	2.45601	1.54601
Borcs8	2.45327	-1.07196
Tmed2	2.45053	0.830991
Rps26	2.44779	-0.784612
Zfp280d	2.44507	1.15221
Cmah	2.44235	1.90247
Zbtb20	2.43963	1.58861
Neurl3	2.43692	1.60668
Gstt2	2.43422	-1.2433
Rps12	2.43422	-0.813572
Tbc1d1	2.42884	1.02258
Tpp2	2.42615	0.953477
Krit1	2.4208	1.11461
Tuba1a	2.41814	1.30816
Cd40lg	2.41814	1.31324
Morf4l1	2.41548	0.775197
Atp2b1	2.41282	1.17554
Rif1	2.40753	1.11058
Pitpnc1	2.40753	1.30417
Zmiz1	2.40753	1.08026
Kansl1	2.4049	0.933322
Dph5	2.4049	1.11053
Rtn4	2.40227	0.789316
Dusp1	2.40227	1.18057
Rps20	2.40227	-0.789453
Gabpb2	2.39964	1.13335
Pten	2.39702	0.944842
Csnk1g2	2.39441	0.993036
Ccr7	2.39441	0.461141
Arl2bp	2.3918	0.874446
Fam102a	2.3892	0.945927
Kmt2c	2.3866	1.3868
Dync1i2	2.38401	0.796837
Ppp1r10	2.38143	0.996588
Cdkn1b	2.38143	1.48716
Rhof	2.38143	1.1525
Mat2a	2.37885	0.971983
Jun	2.37885	1.50704
Slfn5	2.3737	1.54766
Macf1	2.3737	1.2478
Samd9l	2.37114	1.38297
Fars2	2.37114	-0.977341
Nrf1	2.36603	0.979782
Zfp830	2.36094	0.904715
Kcmf1	2.36094	1.06693
Fos	2.36094	1.49024
Taz	2.35335	1.07277
Kif21b	2.35335	1.20877
Ndufs8	2.35335	-1.019
Sertad2	2.34831	0.946926
Icos	2.34831	-1.16248
Fth1	2.34831	0.609925
Akap8	2.3433	0.845753
Pnrc1	2.3408	1.18057
Gm6483	2.3408	1.0923
Il2rg	2.3408	0.871664
Kcnab2	2.3383	1.21525
Gimap8	2.33333	1.33036
Batf	2.33085	-1.19185
Ttc14	2.32344	0.781736
Birc6	2.32098	0.87629
Abhd17c	2.31853	-1.1962
Fam177a	2.31608	1.03105
Glrx3	2.31608	-0.853199
Trim14	2.31608	1.34474
Acp5	2.31363	0.941931
Mrps16	2.3112	-0.752652
Nxpe3	2.30876	1.44873
Tmpo	2.30876	0.982572
Serinc1	2.30633	0.902549
Gpr132	2.29425	1.11621
2015-09-01	2.29425	0.965292
Yme1l1	2.29425	0.881382
Iqgap1	2.29185	0.907637
Lims1	2.28706	1.08919
Hsdl1	2.28468	1.48791
Cpsf3	2.28468	0.916088
Cdc42se2	2.28468	0.941578
Msl2	2.28229	0.949104
Tmem55b	2.28229	1.04517
Spop	2.27992	0.885283
Tufm	2.27992	-0.973571
Galnt1	2.27754	1.00775
Diaph1	2.27517	0.964594
Ccnt1	2.27281	0.812246
Rps12-ps3	2.27281	-0.79839
Birc2	2.27045	1.04029
Galnt6	2.26574	1.09749
Actn1	2.2634	0.933279
Il10ra	2.2634	1.211
Etv3	2.2634	1.21441
Tnpo3	2.26106	0.929091
Smad4	2.26106	1.11188
Setd3	2.25872	0.979209
Chmp3	2.25872	0.81972
Trpc4ap	2.25639	0.854161
Pdcd4	2.25639	1.46758
Pik3ip1	2.25639	1.41741
Zbtb38	2.25639	1.29449
Serpinb6b	2.25406	-1.2815
Anxa2	2.25173	0.762782
Zfp746	2.25173	0.935132
Taok1	2.24941	1.09841
Naca	2.24941	-0.652319
Pcm1	2.2471	1.10029
Fis1	2.2471	-0.758104
Gpbp1	2.2471	0.81861
Ldlrap1	2.24018	1.18306
9930111J21Rik2	2.24018	1.3674
Oxsr1	2.23788	-1.48921
Pbxip1	2.2333	1.03223
Arhgef2	2.23101	0.881422
Rbms1	2.22873	0.903471
Snhg20	2.22873	0.98505
Rinl	2.22645	0.864797
Ppp1r15a	2.22645	1.10784
Tsg101	2.22645	0.80234
Adamts10	2.22418	1.02357
Rilpl2	2.22418	-1.29817
Hnrnpa0	2.22418	0.71833
Myl12b	2.22418	0.703371
Ms4a4c	2.22418	1.27774
Tmem59	2.21965	0.965848
Pdcd1	2.21965	-1.06959
Nfkbiz	2.21739	1.18638
Vim	2.21739	0.96666
2007-03-01	2.21513	0.939823
Bcl11b	2.21513	1.08927
Mrpl54	2.21288	-0.936242
Brd8	2.20391	1.10413
St8sia4	2.20168	1.38263
Lncpint	2.19945	1.1677
Prkacb	2.19945	1.00925
Nsd1	2.19722	1.10042
Pold4	2.195	-1.09182
Wbp2	2.19058	0.857787
Ap2s1	2.19058	-1.07362
Rpl32	2.18616	-0.694864
Coq10b	2.18616	1.06355
Swt1	2.18616	0.912426
Lgals1	2.18616	-0.880489
Plec	2.18176	1.03567
Zcchc7	2.17957	0.899031
Uhrf2	2.1752	1.09114
Phf3	2.17302	0.964378
Cyld	2.17302	0.995796
Egr1	2.17302	-0.748568
Il17ra	2.16866	1.2648
Pcif1	2.16216	0.831336
Cbx3	2.15355	0.839
Sell	2.15355	-0.380039
Tnrc6c	2.15355	0.899232
Rnf167	2.1514	0.959401
Rpl26	2.14926	-0.63833
Eea1	2.14499	-1.26529
Phxr4	2.14074	0.938801
Son	2.14074	0.758968
Ifng	2.14074	-0.461823
Cd164	2.14074	1.0205
Zdhhc18	2.14074	0.833109
Git2	2.13861	1.04701
Sod2	2.13438	0.914078
Tmcc1	2.13227	1.11211
Cxcr5	2.13227	-1.26083
Nlrc3	2.13227	1.20312
Ankhd1	2.12595	1.02807
Hsph1	2.12176	0.998075
Ets1	2.11967	0.95954
Srsf5	2.11967	0.892647
Maf1	2.11967	0.968109
Tbc1d10b	2.11758	0.849756
Mrpl48	2.11758	-0.844242
Tbc1d20	2.11549	0.929535
Rasa3	2.11549	1.42499
Tnks2	2.11341	1.07128
Tnfaip3	2.11341	1.15604
Taf7	2.11341	1.02295
Tubb4b	2.11133	0.957604
4833420G17Rik	2.10512	1.01102
Ikbke	2.10306	1.10721
Gsk3b	2.10306	0.863538
Selplg	2.10306	1.17776
Ifngr1	2.101	1.20062
Hsd11b1	2.101	1.03286
Rab11b	2.09894	0.815183
Hivep2	2.09894	1.01203
Mia3	2.09483	1.13561
Fryl	2.09483	0.938442
Peli1	2.09074	0.86497
S1pr4	2.09074	1.11241
Sptbn1	2.09074	1.10397
Mdm2	2.08666	0.865323
Nop56	2.08666	0.698036
Prdx2	2.08463	-0.806006
Gadd45b	2.0826	-1.07049
Gbp2	2.0745	-1.12869
Ccs	2.07249	-1.01908
Bnip3l	2.07249	0.865676
Mdm4	2.07047	0.961644
Sh2d3c	2.07047	1.09648
Zbtb7a	2.07047	0.882496
Ddx18	2.06846	0.946469
Golgb1	2.06445	1.01877
Nfatc2	2.06046	1.01126
Pttg1	2.05647	0.873064
Ttc3	2.0525	0.962164
Ntrk3	2.05052	-0.731577
Hdgf	2.05052	0.856721
Ctsb	2.05052	-1.02937
Sema4d	2.05052	0.879359
Zkscan3	2.04854	1.09014
Rps27	2.04854	0.810142
Nptn	2.04656	0.879226
Cntrl	2.04656	0.851935
Gbf1	2.04459	0.785936
Ccdc28b	2.04066	-0.947384
Snrpd2	2.03869	-0.67879
Suv420h1	2.03869	0.958917
Tagap	2.03673	0.580773
Kdm7a	2.03477	1.05885
Tnrc6b	2.03087	1.05237
5031425E22Rik	2.02697	1.03157
Taf15	2.02503	0.934464
Svbp	2.02309	0.921581
Arhgef1	2.02309	1.08292
Acsl5	2.02115	0.952326
Setd8	2.02115	0.816978
Il6ra	2.01922	0.846939
Tcf12	2.01729	0.852907
Ss18	2.01729	0.860757
Gm12216	2.00767	1.07973
Sptan1	2.00384	0.841834
Iigp1	2.00384	-0.907291
Ing1	2.00003	0.880822
Glg1	1.99812	0.912505
Cdkn2aipnl	1.99812	0.843873
Axin1	1.99812	0.922357
Crlf3	1.99812	1.04079
Neu1	1.99622	0.83858
Dock11	1.99622	1.01755
Pdlim1	1.99433	0.863221
Cers4	1.99243	0.938594
Usp25	1.99243	1.00038
Fnbp1	1.98865	0.867722
Txk	1.98865	1.01161
Mrpl46	1.98865	-0.86392
Wdr43	1.98865	0.785524
Cdk13	1.98299	0.920922
Gm26699	1.98299	0.952035
Crip1	1.98112	0.810023
Larp1	1.98112	0.766243
Znrf2	1.98112	0.976923
Dpy30	1.97924	0.842165
Lbr	1.97737	0.908035
Chchd10	1.97737	-0.944907
Dido1	1.97549	0.871987
Cep350	1.97363	1.01855
Zrsr2	1.97363	0.932455
2700060E02Rik	1.97176	-0.589659
Rnf115	1.97176	0.759691
Mga	1.97176	0.864127
Tmx4	1.9699	0.982916
BC017643	1.9699	0.745886
Exosc7	1.96804	0.909125
Nkap	1.96618	0.78291
Arhgap4	1.96618	1.01328
Cd48	1.96247	0.884605
1110034G24Rik	1.96247	0.980292
Nfkb2	1.96062	-0.901897
B230219D22Rik	1.96062	0.847336
Sptssa	1.96062	0.943056
H2-Q7	1.95877	0.826086
Wdr33	1.95877	0.806554
Ppm1b	1.95877	0.850595
Smg6	1.95693	0.946455
Cdk12	1.95693	0.821684
Kctd2	1.95693	0.987738
Ncoa2	1.95693	0.945958
Cenpa	1.95324	0.827824
Ppm1g	1.95141	0.736837
Casp1	1.94774	0.898133
Cnot1	1.94774	0.782368
Mllt10	1.94774	0.781699
Gfer	1.94774	-0.795811
Dtx1	1.94591	1.36206
Gm16152	1.94591	-0.459581
Usp1	1.94591	0.713566
Pim1	1.94408	0.807997
Celf1	1.94408	0.851668
Srsf2	1.94408	0.790433
Mgat2	1.94408	0.774556
Chd2	1.94408	1.07177
Capn2	1.94226	0.846953
Ripk3	1.94044	-1.00153
Wdr26	1.94044	0.865345
Ranbp2	1.94044	0.897023
Herc1	1.9368	0.987416
Ube2k	1.9368	0.757253
Smarca2	1.93498	0.886885
Ric8	1.93317	0.789512
Huwe1	1.93136	0.77212
Tmem160	1.93136	-0.833689
Eef1g	1.92775	-0.749164
Izumo1r	1.92595	-1.07588
Vezf1	1.92595	0.926462
Rhoh	1.92415	0.718388
Arhgap25	1.92415	0.93091
Rfxap	1.92055	0.773607
Arfgef1	1.92055	0.837657
Actr2	1.91876	0.692486
Ppp3cb	1.91697	0.719056
Epsti1	1.91518	0.84774
Vps37b	1.91161	0.926134
Xpr1	1.90983	0.866993
Hnrnpa1	1.90983	-0.83442
Ggnbp2	1.90627	0.894639
Gon4l	1.90627	0.670514
Ago2	1.90627	0.730195
Gatad2b	1.90627	0.849943
Glud1	1.9045	0.767339
Rbm28	1.9045	0.766097
Srp14	1.90273	0.615967
Esyt2	1.90273	1.01159
Cenpb	1.90096	0.837154
Noc2l	1.90096	0.613937
Rpl8	1.89919	-0.62298
Tbx21	1.89743	0.0234791
Kmt2e	1.89743	0.802939
Ssbp2	1.89215	1.0584
BC003965	1.89215	0.743749
Anapc16	1.89039	0.744107
Socs3	1.89039	0.941513
Vamp4	1.89039	0.652759
Cbx4	1.89039	0.761191
Lrif1	1.88864	0.916535
Evi2a	1.88864	1.02364
Atf4	1.88514	0.694125
Bcl2	1.88514	0.924793
Gpm6b	1.88514	-0.194111
Mplkip	1.88514	0.799377
Slbp	1.88165	0.771908
Psen2	1.8799	0.729668
Golga4	1.87816	0.92475
Dedd2	1.87816	0.878308
Csnk1g1	1.87816	0.777584
Sp140	1.87816	-0.733762
Trip11	1.87469	0.825048
4932438A13Rik	1.87469	0.838428
Rgs10	1.87469	-0.582959
Tmem30a	1.8695	0.78131
Fam169b	1.8695	0.789242
Fto	1.86605	0.956125
Tbc1d10a	1.86432	0.743119
Ifnar1	1.86432	0.913569
Sp100	1.86432	0.914529
Rexo2	1.86432	0.88759
Kmt2b	1.8626	0.856248
Sh3bp1	1.85403	0.839641
Nsg2	1.85062	0.239309
Prkcsh	1.84892	-0.849803
Capg	1.84722	-0.904167
Tbc1d4	1.84382	-0.99176
Znhit6	1.84213	0.503021
Hdgfrp3	1.84213	0.965991
Cflar	1.84043	0.735922
Phc3	1.84043	0.895396
Rnf19a	1.84043	-0.848908
Chd6	1.84043	1.01022
Abhd8	1.83874	0.9797
Wnk1	1.83874	0.740204
Chic2	1.83705	0.681059
Smc4	1.83705	0.870112
Fam53a	1.83705	0.823251
Matk	1.83705	0.413248
Rpl7	1.83537	-0.581913
Pcmtd1	1.83368	1.00348
Las1l	1.83368	0.795407
Uggt1	1.83368	0.828284
Gtf2i	1.83368	0.799051
Baz2a	1.82864	0.865267
Kras	1.82697	0.72067
Anapc11	1.82529	0.6954
Apoa1bp	1.82529	-0.757261
Izumo4	1.82529	1.03021
Helz	1.82362	0.867393
Naa35	1.82362	0.715219
Ier2	1.82195	0.915976
Flna	1.81862	0.846674
Bcl2a1b	1.81862	-0.553845
Lef1	1.81695	0.915036
Safb2	1.81529	0.760056
Mark3	1.81363	0.795638
Rsbn1l	1.81363	0.737193
Pecam1	1.81363	1.00002
Lasp1	1.81363	0.915068
Sash3	1.81197	0.879623
Tm6sf1	1.81197	0.886628
Rfx7	1.81197	0.843674
Arhgap31	1.80866	0.859589
Rpl24	1.80866	-0.584952
Hsd17b12	1.80701	-0.755056
Hnrnpr	1.80536	0.828799
Odc1	1.80536	-0.0912736
Rnf166	1.80536	0.842946
Csde1	1.80536	0.710839
Fam107b	1.80371	0.755045
Pan3	1.80371	0.896466
Slc38a2	1.80206	0.816868
Elovl1	1.80206	-0.867383
Osbpl9	1.80042	0.730472
Hnrnpf	1.79878	0.690289
Pdcd6ip	1.79878	0.832365
Vamp5	1.79714	-0.696339
Rsrc1	1.79386	0.802851
Mrpl35	1.79386	-0.822693
Tnfrsf18	1.79386	-0.93202
2300009A05Rik	1.79059	0.793101
Zeb1	1.78896	0.822652
Zbp1	1.78733	-0.730835
Tnik	1.78571	0.794337
Dpp4	1.78246	0.913953
Herpud1	1.78246	0.739717
Tes	1.78084	0.772415
Gapvd1	1.77922	0.694344
Mrpl45	1.7776	-0.761056
Tmed5	1.7776	0.736907
Xrn1	1.77437	0.856238
Elf2	1.77276	0.833272
Sdcbp2	1.77276	-0.128746
Ppp1r12a	1.76954	0.833308
Rpia	1.76954	0.769207
Hp1bp3	1.76793	0.867856
Lsm1	1.76793	0.831518
Ppan	1.76793	0.372532
Snrpc	1.76793	0.657669
Araf	1.76793	0.808978
Lgals3bp	1.76312	-0.837379
Itgb2	1.76152	0.639624
Ccnl1	1.76152	0.759093
Atxn7l1	1.75992	0.74761
Ankrd12	1.75833	0.786754
Smdt1	1.75833	-0.854026
Runx3	1.75833	0.734051
Mepce	1.75673	0.781999
Tigd2	1.75673	0.779506
Zfhx2	1.75673	0.914476
Nsf	1.75673	0.745627
mt-Nd2	1.75673	0.702706
Fam134b	1.75514	0.829338
Tspan5	1.75514	-0.920576
Trim56	1.75514	0.902425
AU020206	1.75514	0.475745
Spata13	1.75355	0.840893
Glipr2	1.75196	0.812257
Cnbp	1.75037	0.684638
Ranbp9	1.75037	0.74061
Dock10	1.74879	0.738895
Arid5b	1.74879	-0.549355
Decr1	1.74721	-0.386139
Miip	1.74404	0.78279
Map4k4	1.74247	0.955805
Ppa1	1.74247	-0.781282
Zap70	1.74247	-0.874404
Dnm2	1.74247	0.748684
Aqr	1.74089	0.749468
Crtc3	1.73931	0.799626
Ptges3	1.73931	0.735232
Atrx	1.73931	0.767231
Dnajc21	1.73774	0.560935
Fam134a	1.73774	0.872135
Limd1	1.73617	0.733124
Cd3g	1.73147	0.603816
H2-D1	1.73147	0.635153
Irf2bp2	1.72834	0.873742
Syncrip	1.72834	0.590831
Gpr183	1.72834	0.769184
A630023P12Rik	1.72522	0.819013
Arhgef6	1.72366	0.841286
Plekho1	1.72366	-0.813298
Pgam1	1.72211	-0.805018
Akap8l	1.72055	0.842509
Tpm1	1.719	0.751017
Mycbp2	1.71745	0.77004
Rb1cc1	1.71745	0.836587
Ppp2r5a	1.7159	0.756919
Nktr	1.71435	0.719727
B9d2	1.71126	-0.735526
Sms	1.70972	0.77994
Mphosph10	1.70818	0.614698
Mvb12a	1.70664	-0.834029
Set	1.7051	0.597399
Cd69	1.7051	0.587502
Gpbp1l1	1.70357	0.858673
Serinc3	1.70203	0.795775
Uri1	1.69897	0.690567
Ifi203	1.69897	0.884549
Znrf1	1.69897	0.908661
Ndrg3	1.69897	0.706087
1110038F14Rik	1.69897	0.789032
Med21	1.69744	0.715091
Smu1	1.69439	0.671812
C1qbp	1.69134	0.132154
Nrbp1	1.69134	0.646268
Emc9	1.68982	0.658959
Inpp4b	1.68982	0.777926
Zfp706	1.68982	0.681294
Slu7	1.68678	0.770938
Mfsd6	1.68526	0.646403
Lpxn	1.68375	-0.745914
Numa1	1.68375	0.827048
2009-09-01	1.68223	0.765194
Eva1b	1.68223	-0.490248
Irf7	1.68223	-0.394928
B4galnt1	1.68072	0.617113
Sp3	1.67921	0.72019
Cdv3	1.67619	0.50756
Psmb4	1.67619	-0.665691
Ash1l	1.67619	0.761388
Cxcr3	1.67619	0.315583
Cyfip2	1.67469	0.677366
Mphosph8	1.67318	0.624346
Tlk1	1.67318	0.741687
Ly6a	1.67168	-0.614899
Pitpnm1	1.67018	0.825834
Arrdc1	1.66868	0.791167
Rnf138	1.66718	0.79734
Gbp7	1.66718	0.326322
Podnl1	1.66569	0.513411
Sdcbp	1.66569	0.686539
Mat2b	1.66419	0.869346
Casp4	1.66419	-0.624489
Gpatch8	1.66419	0.714612
Itgb7	1.66419	0.740213
Zfp950	1.66121	0.877984
Smg5	1.66121	0.720042
Map4k2	1.66121	0.774081
Cib1	1.65972	-0.664338
Camk4	1.65823	0.743743
Oxct1	1.65674	0.722
Mxd4	1.65525	0.600005
Rbm25	1.65377	0.5924
Rps15	1.65081	-0.54725
Hnrnph1	1.65081	0.738789
Ssh2	1.65081	0.654396
Cdkn2d	1.65081	0.756517
Rab37	1.64933	0.825818
Btla	1.64933	-0.769615
Trappc1	1.64933	-0.661365
S100a10	1.64933	0.731518
Bnip2	1.64785	0.712149
Ccnd3	1.64785	0.865949
Trnau1ap	1.64785	0.718625
Bcl7c	1.64785	0.699177
Mysm1	1.64785	0.830135
Srrm2	1.64637	0.627409
Smim14	1.64637	0.830918
Ivns1abp	1.6449	0.643053
Tpi1	1.6449	-0.7923
Add1	1.6449	0.832191
Pptc7	1.64342	0.848379
Sh2d2a	1.64048	-0.787194
Trip12	1.64048	0.70878
Rab8b	1.63901	0.689793
Trps1	1.63901	0.55855
Alkbh1	1.63461	0.58839
Orai1	1.63314	-0.106983
Rdx	1.63314	0.664706
Sorl1	1.63314	1.07999
Fam189b	1.63168	1.06121
Akr1b10	1.63168	0.81345
Pnn	1.63022	0.72807
Cdipt	1.63022	0.689697
Rad50	1.63022	0.670481
Ptms	1.63022	-0.643377
Xpa	1.62876	0.806187
Polr2a	1.6273	0.66316
Atp1a1	1.6273	0.690184
Unc119	1.6273	0.154412
Ppp1r14b	1.62585	0.376318
Ctnnb1	1.62439	0.680528
Atp6v0e	1.62294	0.549283
Bet1l	1.62294	0.680376
Phf5a	1.62294	-0.790361
Nup210	1.62294	0.864776
Fkbp4	1.62004	0.574798
Rgs1	1.62004	-0.00491203
Klhl6	1.62004	0.768123
Banf1	1.62004	0.6789
Ttc19	1.61714	0.733306
Hspa9	1.61425	0.236023
Erbb2ip	1.6128	0.747799
Trappc5	1.6128	-0.666417
Nfatc1	1.6128	-0.623101
Dock8	1.61136	0.788885
Irf1	1.60848	0.693183
Anxa5	1.6056	0.649508
Tnfsf8	1.6056	-0.215679
Tespa1	1.6056	0.132216
H2-K1	1.60273	0.612274
Srgn	1.60273	-0.686809
Smndc1	1.6013	0.638742
Phb	1.6013	0.357923
Zyx	1.59987	0.654236
Dhps	1.59844	0.696874
Gps2	1.59844	0.639843
Nop14	1.59701	0.595446
Cnppd1	1.59416	0.689862
Dennd2d	1.59416	0.676349
Il6st	1.59416	0.100306
Ppp6r1	1.59273	0.74463
Dnttip2	1.59131	0.633799
Scaf11	1.59131	0.695727
Akap13	1.59131	0.694154
Gnb2	1.58989	0.691167
Pyhin1	1.58989	0.659937
Isoc2b	1.58989	-0.54694
Mndal	1.58846	0.704803
Gm21092	1.58846	0.697419
Mrpl11	1.58846	-0.638579
Klhdc2	1.58846	0.674021
Timm17b	1.58563	-0.675033
Mif	1.58421	-0.826984
Ehbp1l1	1.58279	0.673508
Adk	1.58279	0.187934
Hnrnpul1	1.58279	0.686337
Rad21	1.58138	0.758439
Psmd13	1.57715	-0.747241
Mier1	1.57715	0.634301
Uba52	1.57715	0.653017
Ncoa7	1.57574	-0.317538
Zcchc11	1.57574	0.530351
Crebzf	1.57574	0.738898
Grcc10	1.57574	0.759874
Triobp	1.57574	0.7687
Hif1a	1.57433	-0.734848
Hadhb	1.57152	0.698471
Angel2	1.57152	0.694427
Ddx6	1.57011	0.760208
Vgll4	1.56871	0.686586
Qrich1	1.56871	0.669762
Cmip	1.56591	0.710906
Slfn1	1.56591	0.658487
Fam162a	1.56312	-0.836314
Bak1	1.56312	-0.713106
Nfat5	1.56172	0.650535
Chchd3	1.56033	0.629308
Peak1	1.56033	0.640962
AY036118	1.55893	-0.627346
Ikzf2	1.55893	-0.39979
Nenf	1.55893	-0.697908
Psmd3	1.55754	0.648854
Kmt2a	1.55754	0.718951
Ptbp3	1.55754	0.635183
Senp7	1.55754	0.785732
Setd1b	1.55337	0.825192
Ranbp1	1.55337	0.15957
Mea1	1.55337	-0.669034
Dok2	1.55198	0.656997
Poldip3	1.5506	0.653369
Eef1b2	1.5506	-0.554495
Arl5c	1.54921	0.184834
Asap1	1.54921	0.670967
Atp5j2	1.54783	-0.618023
Cpsf6	1.54783	0.69265
Mrto4	1.54645	-0.271037
Mpdu1	1.54645	-0.685849
Nolc1	1.54645	0.125886
N6amt2	1.54645	-0.583819
Acot7	1.54507	-0.300204
Dus2	1.54507	-0.665897
2410015M20Rik	1.54369	-0.52388
Bod1l	1.54369	0.672478
Ing2	1.54231	0.65875
Pds5a	1.54231	0.62972
Ict1	1.54231	-0.717254
Tmem259	1.54093	0.692438
Ntan1	1.54093	0.69828
Cycs	1.53955	-0.0584113
H2-DMa	1.53681	-0.389142
Tubb5	1.53406	0.403305
Cd82	1.53406	0.144718
Ablim1	1.53406	0.723674
Gm10076	1.53269	0.465457
Hsp90b1	1.53132	0.467804
Pnisr	1.52859	0.643211
Clec2d	1.52859	0.759634
Cdk6	1.52859	-0.499676
Dnajc15	1.52859	0.411391
Rel	1.52723	-0.328077
Iscu	1.52723	0.657944
S100a11	1.52723	0.430546
Brix1	1.5245	0.573381
Tspan32	1.52314	0.699197
Mettl16	1.52314	0.48843
Cst7	1.52178	-0.645512
Ubc	1.52178	0.592105
Ms4a4b	1.52178	0.688262
Susd3	1.51906	0.534512
Vapa	1.51906	0.642886
Ube2h	1.5177	0.834122
Pigk	1.51635	0.662704
Sf3b5	1.51635	0.567965
Srsf10	1.51635	0.604505
Pdcd10	1.51499	0.662062
Picalm	1.51364	0.702695
Vcp	1.51229	-0.626938
Nucks1	1.51094	0.607848
Frmd8	1.51094	0.834595
Rpa2	1.51094	0.568202
Hnrnpab	1.51094	0.359063
Rsl1d1	1.50959	0.435151
Mink1	1.50959	0.696871
Hmgcr	1.50824	0.718936
2700029M09Rik	1.50824	-0.687428
Galnt12	1.50554	0.713865
P2rx7	1.50554	0.152717
Cox5b	1.50554	-0.597175
Rheb	1.5042	0.460791
Timm22	1.5042	-0.649375
Iws1	1.50286	0.639383
Trim8	1.50286	0.659371
Tex264	1.50286	0.616613
Tmx1	1.50151	0.656135
Fubp1	1.50151	0.579402
Ptpn11	1.50151	-0.588364
Malt1	1.50151	-0.0520737
Phip	1.50017	0.693343
Jmjd6	1.50017	0.657479
Mob3a	1.50017	0.615388
Lyrm2	1.50017	-0.618365
Akap9	1.49883	0.613101
Stim1	1.49749	0.498016
Chd1	1.49749	0.391818
Utrn	1.49348	0.684495
Thap3	1.49348	0.761555
Prpsap1	1.49214	0.622123
Zwint	1.49214	0.675721
Nub1	1.49214	0.797075
Ndufs6	1.49081	-0.751868
Pink1	1.49081	0.653088
Rps5	1.49081	-0.56799
Cebpz	1.48948	0.497122
BC029214	1.48815	0.651707
Ubb	1.48815	0.548606
Arid4b	1.48815	0.687327
Wbp11	1.48682	0.626315
Ypel3	1.48682	0.691265
Nsmce4a	1.48682	0.632931
Kat6a	1.48682	0.654994
Ddx39	1.48549	0.363
Dctpp1	1.48549	-0.670836
Pdcd6	1.48416	0.606229
Ndufa13	1.48416	-0.658163
Snrk	1.48416	0.842005
Eif2b2	1.48283	-0.606467
H2-Ke6	1.48283	0.613596
Kdelr1	1.48283	0.706229
Tardbp	1.48283	0.665617
Gramd1a	1.48151	0.659
Abcb9	1.48151	-0.709183
Msl1	1.48151	0.618089
Jarid2	1.48018	-0.0181569
Rpgrip1	1.48018	0.504607
Acot8	1.48018	-0.631981
Baz1a	1.47886	-0.297661
Mgea5	1.47886	0.714311
Sh2d1a	1.47754	-0.200222
Tcf7	1.47621	0.891162
Knop1	1.47489	0.481207
Nfkbia	1.47489	-0.45141
Ubn2	1.47094	0.649847
AI662270	1.47094	-0.719791
Ipcef1	1.46962	-0.078858
Eif4g1	1.46831	0.597649
Icam2	1.46831	0.622726
Igtp	1.46699	-0.0826876
Dnajc8	1.46699	0.571142
Elf1	1.46568	0.65897
Ruvbl1	1.46568	0.397596
Vsir	1.46437	0.384312
Dbi	1.46306	-0.469566
Adam19	1.46175	-0.432597
Calm3	1.46044	-0.635321
Stat5b	1.46044	0.711593
Mrps18a	1.46044	-0.626902
Acads	1.45913	-0.639273
Appl1	1.45783	0.621359
Satb1	1.45522	-0.135903
Nup153	1.45522	0.660454
Ywhaz	1.45391	0.60128
Pak1ip1	1.45131	0.572506
Eif3j1	1.45001	0.521641
Upf3b	1.45001	0.634708
Bclaf1	1.45001	0.617074
Rpl18a	1.44741	-0.59963
Zfp36l1	1.44741	0.235208
Hmgb1	1.44612	0.592894
Eif4g3	1.44482	0.64359
Prelid1	1.44482	-0.723564
Trim12a	1.44353	0.680041
Aamp	1.44353	0.591973
Gbp4	1.44223	0.285954
Immt	1.44094	0.54323
Cct5	1.43965	-0.680959
Kdm5b	1.43965	0.433111
Nhp2	1.43965	-0.78589
Map3k5	1.43707	-0.393615
Xrn2	1.43578	0.628683
Nsmce2	1.43449	0.521623
Hnrnpa2b1	1.43449	0.602848
Prpf19	1.4332	0.355666
Ifi35	1.43192	-0.493294
Laptm4a	1.43192	0.565152
Samhd1	1.43063	-0.283802
Jmjd1c	1.43063	0.743326
Zzef1	1.42935	0.617259
Sppl2a	1.42679	0.644451
Sesn3	1.42679	0.0229031
Wapl	1.42551	0.631492
Tmem50a	1.42551	0.607842
Rap1b	1.42551	0.589642
Creb1	1.42551	0.620214
Sfswap	1.42167	0.643748
mt-Nd1	1.42039	0.574752
Stag2	1.42039	0.638844
Eif3d	1.42039	-0.648681
Immp1l	1.42039	0.750169
Ugcg	1.41912	0.415966
Zmym5	1.41784	0.629871
Ythdc1	1.4153	0.599636
Saraf	1.41402	0.603551
Rsbn1	1.41402	0.56676
Mcm3	1.41402	-0.483046
Phgdh	1.41148	0.134955
Gnas	1.41148	0.573336
Ilkap	1.40895	0.597857
Phf14	1.40895	0.6162
Gnai3	1.40895	0.628789
Esco1	1.40895	0.567272
Rps6	1.40768	-0.504044
Dkc1	1.40768	0.227442
Lbh	1.40768	-0.562319
Arhgap9	1.40642	0.732691
Gm8730	1.40642	-0.548298
Zcchc6	1.40515	0.607135
Lrrfip1	1.40515	0.567008
Zfr	1.40515	0.601543
Cnpy2	1.40389	-0.556709
Rfc1	1.40389	0.431123
Pdia6	1.40389	0.0993263
Scamp3	1.40262	0.695972
Slc29a1	1.40262	-0.46008
4933434E20Rik	1.40136	0.563352
Stat4	1.40136	0.6136
Kcnq1ot1	1.40136	0.616431
Gm11808	1.39884	0.567116
AW112010	1.39884	-0.0943141
Cisd1	1.39884	-0.643326
Akirin2	1.39758	0.572053
Rbm6	1.39632	0.625437
Ylpm1	1.39632	0.609825
G3bp1	1.39632	0.352863
Polr3c	1.39507	0.615121
Ifnar2	1.39256	0.728616
Plekha2	1.3913	0.604163
Purb	1.3913	0.541558
Fam46c	1.3913	0.155373
Madd	1.3913	0.661813
Cnot4	1.3913	0.640365
Ccdc107	1.3913	0.58517
Kdm2b	1.39005	-0.472463
Ssbp1	1.39005	0.64636
Hmgn2	1.39005	0.292969
Lsm3	1.3888	0.544097
Rps19bp1	1.38754	-0.260605
Dap	1.38754	-0.496297
Pfkl	1.38754	0.292659
Nme1	1.38754	-0.213259
Sepp1	1.38629	0.524041
Mtch2	1.38629	0.604787
Ccdc124	1.38629	-0.516716
Akt1	1.38504	0.542196
Ubtf	1.38504	0.515198
Stat1	1.38504	-0.488581
Aars	1.3838	0.297676
Slamf6	1.38255	-0.0901373
Emsy	1.38255	0.604754
Parp14	1.38255	0.148816
Pbrm1	1.38255	0.619664
Nsun2	1.38006	0.143368
Dhx9	1.37881	0.54213
Uba2	1.37881	0.503216
Zc3h13	1.37757	0.655279
Pqbp1	1.37757	0.523294
Snrpd3	1.37757	0.524795
Echs1	1.37632	0.638848
Tox	1.37632	0.340066
Dnaja1	1.37384	0.583194
Lsm14a	1.37384	0.599649
Htatip2	1.3726	-0.53322
Arid5a	1.3726	-0.228875
Rps17	1.36889	-0.546141
Cdk9	1.36889	0.554164
Dpf2	1.36518	0.591659
Trim12c	1.36518	0.0915284
Pacsin1	1.36518	-0.204233
Timm44	1.36518	-0.522898
Pgp	1.36518	0.539213
2002-03-01	1.36271	0.581635
Ankrd10	1.35902	0.576935
Hcst	1.35779	0.542328
Ppil1	1.35779	-0.499877
Safb	1.35533	0.519247
Zfp593	1.35533	-0.659173
Atp5d	1.35533	-0.566486
Inpp1	1.35411	-0.50772
Brd2	1.35411	0.606066
Anxa6	1.35411	0.425101
Tomm40	1.35288	0.200714
Cbr1	1.35043	0.701693
Trim44	1.35043	0.490603
Ddx27	1.34921	0.363162
Man1a2	1.34921	0.398095
Tpm4	1.34798	-0.149608
Etnk1	1.34798	0.577209
Cast	1.34798	0.483891
Hk1	1.34676	-0.553663
P4hb	1.34676	0.306922
Ptma	1.34676	0.23006
Akr7a5	1.34554	-0.415503
Plgrkt	1.34432	0.612569
Mtdh	1.34432	0.521142
Prpf4b	1.34432	0.559046
Gyg	1.3431	-0.533312
Arap2	1.3431	-0.136119
Nop58	1.3431	-0.152028
Copb1	1.33945	0.605131
Fnbp4	1.33824	0.557069
Tuba1b	1.33824	0.15119
Prkcz	1.33824	0.595295
Psap	1.33702	0.594509
Slc9a3r1	1.33581	0.664827
Chd3	1.33581	0.656193
Slc25a5	1.33581	-0.594792
Dazap2	1.33581	0.569732
Dut	1.3346	-0.225312
Cytip	1.3346	0.198637
Pou2f2	1.3346	0.525185
Phf11b	1.3346	-0.302448
Ubr2	1.33338	0.604202
Xiap	1.33217	0.628942
Apc	1.33217	0.32353
Drap1	1.33217	0.540679
Trim26	1.33217	0.577268
Wdr18	1.33096	-0.443281
Gigyf2	1.33096	0.59255
Nfu1	1.33096	0.546456
Eif5a	1.32975	-0.119242
Cotl1	1.32975	-0.528925
Blmh	1.32855	-0.561464
Suz12	1.32855	0.444726
Ndufb5	1.32613	-0.50627
Mvp	1.32613	0.282826
Gnl1	1.32493	0.329172
GFP-eGFP	1.32493	0.546361
U2surp	1.32493	0.550021
Akt2	1.32493	-0.542265
Mkrn1	1.32493	0.551681
Snapc5	1.32372	-0.58044
Emg1	1.32372	0.491751
Tmem238	1.32372	0.221938
Zfos1	1.32372	-0.60953
Bcl10	1.32252	0.534455
Pcbp1	1.32252	0.493776
Eif5	1.32131	0.513866
Tprgl	1.32131	0.599765
Npc2	1.32131	-0.55363
Stk4	1.32011	0.642896
Timm17a	1.31891	0.396025
Sla	1.31771	-0.197864
Hmgb2	1.31771	-0.131268
Ywhaq	1.31651	0.559983
Gramd3	1.31651	0.357972
Was	1.31531	0.546359
Bbx	1.31411	0.66664
Sdf4	1.31411	-0.67648
Usp3	1.31291	0.573676
Tspan13	1.31171	0.501212
Ddit3	1.31052	-0.293258
Tle3	1.31052	0.12943
Actn4	1.30932	0.578681
Rprd2	1.30932	0.656973
Rpa1	1.30932	0.563537
Ppp4r2	1.30813	0.56908
Foxo1	1.30694	0.608808
Ppp6c	1.30694	0.52827
Tiam1	1.30574	-0.270261
Kdm1a	1.30574	0.590587
Tram1	1.30574	0.584455
Gpr18	1.30574	-0.486487
D8Ertd738e	1.30336	-0.705775
Sat1	1.30098	0.56007
Myl6	1.30098	-0.555262
Grap	1.30098	0.560735
Pomp	1.29979	-0.618234
Eci2	1.29979	-0.520991
Pole4	1.29979	0.534771
Pml	1.29979	0.0935166
Atp6v0a2	1.2986	0.453589
Nifk	1.2986	0.13218
2700094K13Rik	1.2986	-0.378364
Srsf7	1.2986	0.138511
Hddc2	1.29742	0.508988
mt-Co1	1.29742	0.451646
Cacybp	1.29742	0.332418
Sap18	1.29623	0.504279
Naa15	1.29386	0.287591
Relb	1.29386	-0.115009
Hvcn1	1.29386	0.506204
Sfxn1	1.29386	0.405688
Smco4	1.29268	-0.299522
Hnrnpul2	1.29268	0.531152
Scand1	1.29268	-0.571371
Rwdd1	1.29149	0.471337
2310001H17Rik	1.29149	-0.381815
Mrps26	1.29149	0.508178
Polr2g	1.29031	0.554885
Aebp2	1.29031	0.535466
Yif1b	1.28913	-0.69583
Pglyrp1	1.28913	0.43637
Srrm1	1.28913	0.526519
Ostf1	1.28795	0.446175
Capza1	1.28795	0.52299
Os9	1.28795	0.583578
Pitpnb	1.28795	0.490413
Tnfaip8	1.28677	-0.489463
Rpl31	1.28559	-0.51103
Tbc1d10c	1.28559	0.56519
Ptpn1	1.28559	-0.589211
Zfp91	1.28441	0.54346
Dync1h1	1.28441	0.573613
Ctsa	1.28441	-0.507426
Pcbd2	1.28324	-0.441999
Stard10	1.28206	-0.20693
Etfb	1.28206	-0.491507
Dgka	1.28088	0.576676
Ubxn4	1.28088	0.538385
Dhx30	1.27971	0.606009
Caprin1	1.27971	0.527604
Rbbp6	1.27971	0.562757
Ddost	1.27853	0.531536
Bscl2	1.27853	-0.470465
Zc3hav1	1.27853	0.609617
Rnf126	1.27736	0.289538
Fam26f	1.27736	0.363213
Taf6l	1.27736	0.520429
Uqcrc1	1.27619	-0.546925
Rars	1.27619	-0.39654
Eif3a	1.27501	0.453166
Clk4	1.27501	0.546989
Abcf3	1.27501	0.528613
Ep400	1.27501	0.647719
Rapgef1	1.27501	0.524119
Inpp5k	1.27384	0.568007
Ndufa12	1.27267	-0.566754
Mknk2	1.27267	0.645337
Rgs19	1.2715	0.556295
Dnajc1	1.2715	0.496431
Eif3b	1.27033	-0.0289287
Hsp90ab1	1.27033	-0.562629
Smek2	1.27033	0.546201
Ndfip1	1.26917	0.430629
Arhgap30	1.268	0.610051
Pglyrp2	1.268	0.402905
Stk39	1.268	-0.436546
Rnf7	1.26567	0.532214
Mrpl12	1.26567	-0.639021
Pld3	1.2645	0.0331244
Il2rb	1.26334	0.0674183
Flot1	1.26217	-0.362901
Eprs	1.26217	0.299675
Ddx24	1.26217	-0.55677
Tpgs1	1.26217	-0.495608
1110008P14Rik	1.26217	-0.211516
Nfkbib	1.26101	-0.354197
Psmd7	1.25985	-0.71235
Sssca1	1.25985	-0.521153
Gtpbp4	1.25985	0.189218
Gnb1	1.25869	0.528261
Zpr1	1.25869	0.516127
Bola1	1.25753	0.404257
Prpf38b	1.25637	0.533369
Irf9	1.25521	0.412707
Bptf	1.25521	0.531512
Anapc2	1.25405	0.500621
Ldha	1.25289	-0.439428
Itpk1	1.25173	-0.192683
Atox1	1.25058	-0.592466
Med28	1.24942	0.485156
Mydgf	1.24827	-0.516115
Prkca	1.24827	0.266945
Kxd1	1.24827	-0.488689
Ppp1r11	1.24711	-0.471195
Elf4	1.24596	0.581347
Rnf20	1.24481	0.338824
Dusp2	1.24481	0.427705
Snrnp70	1.24366	0.523312
Ssna1	1.24366	0.497234
Aco2	1.24251	0.541637
Flad1	1.24251	-0.200622
Psmb6	1.24251	-0.575609
Plcg1	1.24251	0.470654
Psma4	1.24136	-0.599612
Ifi47	1.24136	-0.0701578
Atpif1	1.24021	-0.488145
Slc1a5	1.23906	0.333134
Asl	1.23906	-0.310847
Zc3h12d	1.23791	-0.41874
Ndufb2	1.23791	-0.335794
Gng2	1.23791	-0.465504
S100a13	1.23676	0.181569
Med29	1.23332	-0.492372
Eif2s1	1.23218	0.15939
Ssr2	1.23104	-0.486714
BC005624	1.23104	0.549305
Prkcq	1.23104	0.520105
Bst2	1.23104	0.280173
Parp3	1.22989	0.382324
Gpx4	1.22989	0.551766
Idh3g	1.22875	-0.543845
mt-Nd3	1.22761	0.53935
Tuba4a	1.22647	0.520276
Zfp292	1.22419	0.503611
Eif1a	1.22305	0.230109
Psmd8	1.22305	-0.582728
Wdr12	1.22305	-0.174865
Snrnp25	1.22191	-0.388326
Itpr2	1.22191	0.51007
Il16	1.22078	-0.0761863
Snrpf	1.22078	-0.430175
Stk24	1.22078	0.561374
Polr2e	1.21964	0.518072
Irf2	1.21964	0.543514
Acot13	1.2185	-0.201673
Dennd1c	1.2185	0.677522
Dcaf11	1.2185	0.490125
Gabarapl2	1.2185	0.561537
Lyar	1.21737	-0.335229
Use1	1.21623	-0.475998
Ube2a	1.21623	-0.317683
Nab1	1.21623	0.40491
Luc7l2	1.21397	0.485763
Nedd8	1.21397	-0.551398
Desi1	1.21397	-0.615583
Gipc1	1.21397	-0.330265
Usp34	1.21397	0.540417
Trabd	1.2117	0.536283
Ccndbp1	1.2117	0.578977
Nudt19	1.2117	0.0543772
Crlf2	1.21057	-0.411861
Mta2	1.20944	0.506101
Rpl29	1.20831	-0.450791
Snx17	1.20831	0.487806
Tmem126a	1.20831	-0.502894
Zfand6	1.20831	0.528968
Snhg12	1.20831	0.343029
Ctage5	1.20718	0.506744
Ubl4a	1.20718	-0.568136
Sar1b	1.20718	0.406352
Eif4e2	1.20605	-0.633368
Etf1	1.20605	-0.678512
Nrd1	1.20605	0.55224
Vapb	1.20605	0.476444
Wasf2	1.20493	0.535509
Psmb5	1.2038	-0.475987
Tgfb1	1.20267	-0.176527
Cox19	1.20267	-0.417481
Ndufa11	1.20155	-0.594024
Btbd9	1.20042	0.482163
Hjurp	1.20042	0.423888
Pafah1b1	1.20042	0.516352
Wtap	1.1993	0.540417
Rgs3	1.1993	0.273093
Syngr2	1.1993	-0.523557
Cltb	1.1993	0.380174
Smc3	1.19818	0.477156
Pgs1	1.19818	-0.0570186
Btbd1	1.19705	0.590921
Cpsf2	1.19705	0.534972
Gm16286	1.19593	0.482252
Keap1	1.19593	0.513778
Ndufb9	1.19481	-0.537878
Ndufc2	1.19481	-0.48408
Emc3	1.19481	0.548303
Lax1	1.19369	-0.338433
Cox7b	1.19369	-0.500972
Cdc42	1.19257	0.514119
Nrip1	1.19145	0.366088
Acadl	1.19033	0.417323
Hspa14	1.18921	-0.111649
Smpdl3a	1.18809	0.48538
Cd52	1.18698	-0.535183
Fundc2	1.18586	-0.514575
Arih1	1.18586	0.459513
Cd2	1.18475	-0.539508
B3gat3	1.18475	0.206074
Ogdh	1.18475	0.521363
Rac1	1.18475	0.426379
Arl6ip5	1.18363	0.513295
Psme1	1.18252	-0.475618
Sqstm1	1.1814	0.520215
Krcc1	1.18029	0.542783
Rsu1	1.18029	0.376762
Ass1	1.17807	0.505853
Mical1	1.17807	0.33299
Ppp1r7	1.17696	-0.421954
Mbnl2	1.17696	0.198471
Cd5	1.17696	0.541358
Trib2	1.17585	-0.251452
Desi2	1.17585	0.562118
Utp14a	1.17474	0.481745
Cul3	1.17363	0.487639
Fbl	1.17363	0.130212
Tmed10	1.17363	0.462451
Impdh2	1.17252	-0.481229
Rab8a	1.17252	0.501498
Atp5o	1.17141	-0.541153
Meaf6	1.17141	0.469473
Mrpl30	1.1703	-0.509491
C1galt1	1.1692	0.511099
Atp5c1	1.16809	-0.444893
Glipr1	1.16699	-0.0507633
Dera	1.16588	-0.4426
Hspe1	1.16478	-0.539139
Chd4	1.16478	0.488848
Lrmp	1.16368	0.455001
Mrps18c	1.16368	-0.49356
Cd2bp2	1.16257	-0.468699
Manf	1.16147	0.313965
Gtpbp2	1.16037	0.0934723
Bfar	1.15927	0.555959
Pcmt1	1.15927	0.502274
Srp9	1.15927	0.466828
Usp14	1.15927	0.288056
Erdr1	1.15927	0.0887526
Mapk1	1.15927	0.455315
Uqcrq	1.15817	-0.491285
Hdlbp	1.15817	0.301875
Gpx1	1.15817	-0.500096
Plekhg2	1.15817	0.0972782
Rbbp7	1.15707	0.125944
Ctps2	1.15707	0.508358
1700123O20Rik	1.15707	0.425662
Npepl1	1.15707	0.444986
Calr	1.15707	0.0536401
Snrpa1	1.15597	0.0514134
Snrpa	1.15597	-0.326733
Atxn7l3b	1.15487	0.524092
Nfyb	1.15487	0.47019
Ccnd2	1.15487	-0.0136673
Slc25a4	1.15378	-0.42484
Itm2c	1.15268	0.503452
Psmd1	1.15268	-0.199582
Senp6	1.15158	0.546448
Ddx42	1.15158	0.464008
Tspan3	1.15158	-0.041973
Pddc1	1.15158	-0.146764
Xpo6	1.15049	0.538298
Gspt1	1.15049	-0.495274
Ndufb8	1.15049	-0.39692
Uqcc2	1.14939	-0.41122
Ran	1.1472	-0.32025
Cggbp1	1.1472	0.358722
Ppp1r16b	1.14611	0.229764
Syt11	1.14611	0.0883198
Crebbp	1.14611	0.471998
Arpc4	1.14502	-0.403851
Dnajb11	1.14502	0.0599119
Trim28	1.14502	0.33934
Uqcr10	1.14393	-0.516224
Supt4a	1.14393	-0.397027
Hnrnpd	1.14393	0.276144
Snrnp40	1.14393	0.336777
Mllt3	1.14393	0.353437
Nucb1	1.14284	-0.474148
Arid4a	1.14175	0.500351
Tkt	1.14175	-0.429397
Pfdn5	1.14175	-0.484319
Prdm2	1.14175	0.366312
Luc7l	1.14066	0.388675
Trim30a	1.13957	-0.10503
Daxx	1.13848	0.183959
Nr3c1	1.13739	0.409201
Vars	1.13739	0.403609
Rpn2	1.13739	0.471036
Hspd1	1.1363	-0.101572
Nipbl	1.1363	0.501237
Ciz1	1.1363	0.343902
Chchd1	1.13413	0.476182
Pnpla2	1.13413	0.0806092
Wipf1	1.13413	0.513275
Lsg1	1.13304	0.413166
Rps4x	1.13196	-0.495831
Rhoa	1.13087	0.452087
Prpf31	1.12979	0.394332
Mpnd	1.12979	0.517323
Cisd2	1.12979	0.470926
Baz1b	1.12871	0.358506
Fxr1	1.12654	0.478467
Nelfcd	1.12546	-0.243844
Ankrd11	1.12546	0.494327
Rdm1	1.1233	0.0962046
Eif6	1.1233	-0.232143
Tmem9b	1.1233	0.494757
Dnmt3a	1.12222	0.37327
Hspa5	1.12222	-0.206494
Zfp68	1.12222	0.419903
Ubl5	1.12114	-0.471739
Celf2	1.12114	0.542322
Kcnn4	1.12114	0.461859
Stk19	1.12006	-0.46038
Gdi2	1.11898	-0.473324
Aig1	1.11898	0.444002
Eif3i	1.11898	-0.438553
Larp7	1.11898	0.103297
Pcyt2	1.11683	0.436352
Fam53b	1.11575	0.470214
Atp5b	1.11575	-0.306254
Nol12	1.11575	-0.0508075
Psme2	1.1136	-0.211896
Rnf220	1.11253	0.432091
Tnfaip8l2	1.11145	0.580711
Pdrg1	1.11145	-0.484677
Zfp644	1.11038	0.498422
Ncl	1.11038	0.0964816
Kri1	1.11038	0.43908
Impa1	1.11038	0.413902
Casp8ap2	1.10931	0.197958
PISD	1.10931	0.417469
Rad23a	1.10931	0.436139
Msrb1	1.10931	-0.33069
Cyhr1	1.10931	0.415583
Prpf38a	1.10824	0.396229
BC021614	1.10716	-0.344834
Ier3ip1	1.10395	0.475204
Nmb	1.10288	0.150698
Actl6a	1.10288	0.420092
Rpp25l	1.10288	-0.526808
Rps27l	1.10181	-0.0571068
H2afj	1.10181	-0.271676
Rapgef6	1.10181	0.0616628
Gpank1	1.10181	0.246524
Gtf3a	1.10181	-0.488766
Smim19	1.10075	0.608137
Tmem258	1.09968	-0.37228
Zfand5	1.09968	0.362157
Msi2	1.09968	0.30011
Smim11	1.09968	0.500044
Ctsd	1.09861	0.256661
Grina	1.09861	0.507495
Commd8	1.09755	0.490822
Rplp0	1.09755	-0.483284
Serp1	1.09755	0.449755
Hnrnpm	1.09648	0.458462
Anp32a	1.09648	0.501093
Reep5	1.09648	0.356521
Acot9	1.09541	-0.428456
Fcho1	1.09541	0.439889
Gimap3	1.09541	0.510328
Clns1a	1.09329	0.349245
Mtch1	1.09329	-0.49522
Rassf5	1.09222	0.51578
Gimap5	1.09222	-0.0773131
Tesc	1.0901	-0.169655
Sumo2	1.08904	0.437971
Tmem173	1.08904	-0.427605
Cmtm7	1.08904	0.462676
Mrps18b	1.08797	0.0857432
Rpl35	1.08797	0.32186
Ifi27	1.08797	-0.269972
Rsf1	1.08797	0.416711
Churc1	1.08797	0.448131
2007-09-01	1.08797	-0.198304
Mrpl28	1.08691	-0.384997
Nasp	1.08691	0.133106
Ncaph2	1.08691	-0.437763
Degs1	1.08691	0.476591
Hexa	1.08585	0.433304
Tmem128	1.08585	-0.251243
Dcaf15	1.08479	0.455015
Igbp1	1.08479	-0.154363
1110004F10Rik	1.08479	0.451184
Rrp7a	1.08268	-0.202744
Hdac7	1.08162	-0.209114
Ggct	1.08056	0.399135
Rpl36a	1.08056	-0.418505
Jak2	1.0795	-0.120368
Anapc7	1.0795	-0.434311
Chd8	1.07845	0.530081
Rnf114	1.07845	0.182101
Setd5	1.07845	0.43657
Mrps7	1.07845	-0.396872
Smap1	1.07739	0.465268
Ube2j2	1.07739	0.466695
Gps1	1.07634	-0.337598
Gna13	1.07634	0.170802
Urm1	1.07528	0.402016
Hsp90aa1	1.07528	-0.078122
Tnrc6a	1.07317	0.467831
Actb	1.07317	-0.43473
Mrpl20	1.07317	-0.282741
Csrp1	1.07212	-0.427093
Xist	1.07212	0.459697
2310033P09Rik	1.07212	0.465681
Znhit1	1.07107	-0.432894
Skp1a	1.07107	0.357747
Chd7	1.07107	0.373301
Top2b	1.06896	0.225319
Trmt1	1.06791	-0.185159
Ybx1	1.06791	-0.483241
Ppie	1.06581	0.353548
Sec63	1.06581	0.40038
Tax1bp1	1.06581	0.521455
Atg7	1.06476	0.436173
Lsp1	1.06476	0.247248
Txn1	1.06372	0.0240948
Faf2	1.06267	-0.0392267
Mcm6	1.06267	-0.391759
Fam193a	1.06162	0.441662
Clpp	1.06057	-0.00767572
Cct3	1.05953	-0.148063
Vasp	1.05848	0.419386
Emc8	1.05639	-0.390351
Faap20	1.05639	0.441122
Ttc39b	1.05639	0.503041
Rexo4	1.05535	0.474932
Zmat5	1.05535	-0.488625
Acin1	1.05535	0.456613
Rpl14	1.05535	-0.459156
Minos1	1.0543	-0.464621
Eml4	1.0543	0.466513
Ube3a	1.05326	0.500158
Dph3	1.05326	-0.241013
Qars	1.05221	-0.41348
Rab7	1.05221	0.451632
Dcaf13	1.05221	0.413942
Ddx21	1.05221	-0.260377
Mif4gd	1.05117	0.419735
Nsmce1	1.05117	-0.179575
Rexo1	1.04909	0.466747
Phrf1	1.04909	0.207915
Cabin1	1.04597	0.497924
Ube2q1	1.04597	0.466339
Map4	1.04597	0.395024
H2afx	1.04597	0.249809
Polr2f	1.04389	-0.293767
Lamtor4	1.04389	-0.366799
Tmc6	1.04389	0.281132
Itk	1.04285	0.445804
Actg1	1.04285	-0.334574
Dcun1d1	1.04285	0.452426
Ddb1	1.04181	0.396977
Efhd2	1.04078	0.377026
Prkag1	1.04078	0.219813
Rps18	1.04078	-0.483796
Hras	1.04078	-0.033394
Sdhaf1	1.04078	0.0885721
Letm1	1.04078	0.254931
Cab39	1.03974	0.450419
Ndufb6	1.03974	-0.448371
Fam50a	1.0387	0.409603
Lcp2	1.0387	0.250079
Becn1	1.03767	0.469721
Aprt	1.03767	-0.493652
Rps6ka1	1.03767	0.407396
Copa	1.0356	0.291604
Tbc1d17	1.0356	0.3048
Stx5a	1.0356	0.225945
Cd47	1.03457	0.186359
Ddx17	1.03457	0.474404
Hnrnpu	1.0325	0.410244
Arf4	1.0325	0.00799084
Rae1	1.0325	0.402335
Gm26917	1.0325	0.179775
Csnk2b	1.03147	-0.432849
Cox6b1	1.03147	-0.452045
BC005537	1.03147	0.518109
Ube2n	1.03147	0.212727
Cops6	1.03043	-0.416574
Apool	1.03043	-0.33673
Uqcrh	1.0294	-0.409753
Ubald2	1.0294	0.376217
Dnajc19	1.0294	0.45689
Zbtb1	1.0294	0.23986
Sh3kbp1	1.0294	0.455678
Stoml2	1.02837	-0.302762
Anapc13	1.02837	-0.460199
Vimp	1.02734	0.386267
Txndc17	1.02528	-0.481464
Ubac2	1.02425	-0.269604
Ptpn22	1.02425	0.440774
Tmem147	1.02425	-0.476213
Tarbp2	1.02322	-0.345534
Cops3	1.02322	-0.131442
Arglu1	1.02322	0.418773
Ndufv1	1.0222	-0.453308
Rfc2	1.0222	-0.0340453
AI413582	1.02014	0.453512
Vps29	1.01911	-0.0182875
Nars	1.01911	0.239891
Zmynd8	1.01809	0.0830484
Hmg20b	1.01604	0.449448
Stk16	1.01604	0.238774
Dgkz	1.01501	0.271882
Pkp3	1.01501	-0.351437
H2-T23	1.01501	0.364548
Rps27rt	1.01399	0.368704
Twistnb	1.01296	-0.034707
Dtymk	1.01194	0.247308
Ebpl	1.01092	0.486457
Fbxo6	1.01092	-0.346596
Cyb5r3	1.0099	-0.197857
Tsc22d4	1.00888	0.533999
Surf4	1.00785	0.341882
Ech1	1.00683	-0.318388
Spen	1.00479	0.180828
Actr3	1.00479	0.462861
Rps29	1.00479	0.445418
Snrpe	1.00174	-0.443839
Adss	1.00174	0.510139
Mrpl14	1.00072	-0.445893
Cdc34	0.999702	0.326858
Foxp1	0.999702	0.308434
Rabgap1l	0.999702	0.177985
Ly6e	0.999702	0.182902
Gltp	0.998685	0.393986
Sec61a1	0.998685	0.376919
Hspa8	0.997669	-0.518822
Fam63b	0.997669	0.429183
Gga1	0.996653	0.421257
Tmco1	0.996653	0.396465
Psmg4	0.996653	-0.388266
Trp53	0.995638	0.255875
Aimp1	0.994623	-0.42175
Cndp2	0.994623	-0.275885
Pak2	0.994623	0.464407
Atp6v1d	0.994623	-0.022322
Got2	0.994623	-0.358195
Tor1aip1	0.994623	0.448227
Mrpl16	0.993608	-0.41571
Ap1s1	0.992594	-0.240681
Mrpl36	0.992594	-0.362625
Nek7	0.991581	0.427244
Mogs	0.990567	0.129044
Traf3ip3	0.990567	0.514653
Uqcrfs1	0.989555	-0.427066
Cope	0.989555	-0.480262
Trim27	0.988543	0.396258
Mapkapk2	0.988543	-0.300906
Wdr83os	0.988543	0.371207
Mpc1	0.98652	0.25955
Gtf2f1	0.98652	-0.329024
Ppia	0.98652	0.280292
Cyb5r4	0.985509	0.344775
Psmc2	0.985509	-0.341962
Fbxw2	0.985509	0.428895
Ufd1l	0.985509	0.424411
Acbd3	0.983489	0.316226
Trappc6a	0.98248	-0.336198
Gpatch11	0.98248	0.384478
Map3k14	0.98248	0.255577
Syf2	0.981471	0.515365
Ddx1	0.980463	-0.29829
Psma7	0.979455	-0.347659
Dcaf8	0.979455	-0.0453655
Cops4	0.978447	-0.441026
Myo1g	0.978447	0.23746
Cdk2ap1	0.97744	0.271978
Mcl1	0.97744	0.439495
Mak16	0.97744	0.0295621
Zfpm1	0.976434	0.0285943
Psmb2	0.976434	-0.0960102
Gm10073	0.975428	0.254462
Hspa4	0.975428	0.0670817
AI314180	0.975428	0.423406
Supt5	0.975428	0.451732
Kdm5c	0.974422	0.377242
Tmem192	0.973417	-0.399183
Sae1	0.973417	0.379814
Ccdc47	0.973417	0.49923
Acp1	0.972412	-0.423492
Gmip	0.971408	0.383108
Psmc6	0.971408	-0.386704
Tbcc	0.971408	0.271959
Snx2	0.970404	0.0100345
Oxa1l	0.969401	-0.201774
Prmt1	0.968398	-0.212437
Rrbp1	0.967395	0.0469963
Wbp4	0.967395	0.441333
Gtf3c6	0.966393	-0.0924849
Rer1	0.966393	0.24504
Sertad1	0.966393	0.378103
Cbx1	0.965392	0.236663
Eif4a1	0.965392	-0.0109184
Strap	0.964391	0.377592
Arhgef3	0.964391	0.39971
Ap3b1	0.96239	0.186175
Ankra2	0.96139	0.297986
Ift27	0.960391	-0.306346
Atp5e	0.959392	-0.437155
Lin37	0.958393	-0.342092
Timm50	0.958393	-0.00972716
Ube2i	0.958393	0.417992
Mrps36	0.957395	-0.294538
R3hdm1	0.956398	0.458959
Epn1	0.955401	0.176096
Dguok	0.954404	0.488275
Fam103a1	0.953408	0.374614
Pam16	0.952412	-0.368745
Gm8369	0.950422	0.38184
Nosip	0.950422	0.148511
Ndufs2	0.950422	-0.376902
Dynll2	0.950422	-0.333813
Cyba	0.949427	-0.302145
Evl	0.949427	0.182289
Ndufv2	0.948433	-0.291785
Fkbp1a	0.948433	-0.1548
Hcls1	0.948433	-0.454584
Zmiz2	0.94744	-0.113687
Cs	0.94744	-0.174768
Spsb3	0.94744	-0.183646
Rps8	0.946447	-0.426015
Mbp	0.946447	0.39962
Rbm8a	0.945454	0.395349
H2afz	0.945454	-0.041614
Ube2e1	0.945454	0.232135
Itm2b	0.944462	0.469707
Traf1	0.944462	0.228891
Cd28	0.94347	0.378328
Card11	0.94347	0.252588
Srpk2	0.942478	0.380801
Tradd	0.942478	0.386926
Csk	0.942478	0.404298
Thrap3	0.941487	0.400995
Hmgn1	0.941487	-0.044474
Calm1	0.941487	0.335887
Ikzf3	0.940497	-0.0212104
Rab11a	0.939507	-0.173774
Stip1	0.938517	0.0160262
Rpl6l	0.938517	-0.348696
Rmnd5b	0.937528	0.204437
Psmc4	0.937528	-0.30508
Eif3l	0.936539	-0.374102
Arf3	0.936539	0.404521
Psmd14	0.93555	-0.252631
Mrps12	0.93555	-0.406222
Cd27	0.934562	0.284466
Exosc4	0.934562	-0.332122
Rps21	0.934562	0.506184
Smchd1	0.933575	0.3607
Mrpl52	0.932588	-0.428297
Nelfb	0.932588	0.400082
Rest	0.931601	0.306783
Adrm1	0.931601	0.400676
Srsf1	0.931601	0.346155
Ak2	0.931601	0.170343
2010107E04Rik	0.931601	-0.419716
Rps11	0.930615	-0.427043
Vps4b	0.930615	0.414297
Snrpd1	0.929629	-0.414565
Tpr	0.928643	0.386177
Nudc	0.92569	0.082768
Crbn	0.92569	0.426191
Gm12840	0.92569	-0.164872
Pla2g16	0.924706	-0.241941
Ccdc174	0.924706	0.403903
Gimap7	0.924706	-0.248276
Slfn2	0.924706	-0.414345
Stx6	0.924706	-0.139759
Pycard	0.924706	-0.189443
Cul1	0.923723	0.345074
Larp4b	0.923723	0.416262
Ube2d3	0.92274	0.417948
Tm2d3	0.92274	-0.082427
Ywhah	0.920775	0.147713
Riok1	0.920775	-0.294214
Timp2	0.919793	-0.136414
D930015E06Rik	0.919793	0.0637219
Psmc5	0.918812	-0.423021
Asnsd1	0.918812	-0.359141
Bzw2	0.917831	0.0491024
Derl2	0.917831	0.436243
Rnps1	0.916851	0.101326
Vrk1	0.915871	0.077409
Surf1	0.915871	-0.201683
Hnrnpdl	0.915871	0.144878
[truncated: 1,065 more rows]

## Sheet: Supp Data 3
Supplementary Data 3: List of differentially expressed genes between GC Tfh PbTII cells before and after re-infection.
	bayes_factor	lfc_mean
NONE	NONE	NONE

## Sheet: Supp Data 4
Supplementary Data 4: List of genes belonging to 9 individual dynamics.
gene_symbol	ensembl_id	dynamics
Ptpn18	ENSMUSG00000026126	Dynamic 1
Clk1	ENSMUSG00000026034	Dynamic 1
Mndal	ENSMUSG00000090272	Dynamic 1
Ifi203	ENSMUSG00000039997	Dynamic 1
Apbb1ip	ENSMUSG00000026786	Dynamic 1
Fam189b	ENSMUSG00000032657	Dynamic 1
Pbxip1	ENSMUSG00000042613	Dynamic 1
Dtx1	ENSMUSG00000029603	Dynamic 1
Ubc	ENSMUSG00000008348	Dynamic 1
Tecpr1	ENSMUSG00000066621	Dynamic 1
Tra2a	ENSMUSG00000029817	Dynamic 1
Tmsb10	ENSMUSG00000079523	Dynamic 1
Fosb	ENSMUSG00000003545	Dynamic 1
Trim12a	ENSMUSG00000066258	Dynamic 1
Rpl27a	ENSMUSG00000046364	Dynamic 1
B4galnt1	ENSMUSG00000006731	Dynamic 1
Irf2bp2	ENSMUSG00000051495	Dynamic 1
Rps24	ENSMUSG00000025290	Dynamic 1
Sesn3	ENSMUSG00000032009	Dynamic 1
Rplp1	ENSMUSG00000007892	Dynamic 1
Ubb	ENSMUSG00000019505	Dynamic 1
Klf6	ENSMUSG00000000078	Dynamic 1
Rps23	ENSMUSG00000049517	Dynamic 1
Rps7	ENSMUSG00000061477	Dynamic 1
Fos	ENSMUSG00000021250	Dynamic 1
Il7r	ENSMUSG00000003882	Dynamic 1
Dusp1	ENSMUSG00000024190	Dynamic 1
Zfp36l2	ENSMUSG00000045817	Dynamic 1
Calm2	ENSMUSG00000036438	Dynamic 1
Rps14	ENSMUSG00000024608	Dynamic 1
Fau	ENSMUSG00000038274	Dynamic 1
mt-Nd1	ENSMUSG00000064341	Dynamic 1
mt-Nd2	ENSMUSG00000064345	Dynamic 1
mt-Atp6	ENSMUSG00000064357	Dynamic 1
Neurl3	ENSMUSG00000047180	Dynamic 1
Rpl37a	ENSMUSG00000046330	Dynamic 1
Sp100	ENSMUSG00000026222	Dynamic 1
St8sia4	ENSMUSG00000040710	Dynamic 1
Bcl2	ENSMUSG00000057329	Dynamic 1
Btg2	ENSMUSG00000020423	Dynamic 1
Ier5	ENSMUSG00000056708	Dynamic 1
4930523C07Rik	ENSMUSG00000090394	Dynamic 1
Cd84	ENSMUSG00000038147	Dynamic 1
Pydc3	ENSMUSG00000066677	Dynamic 1
Itpkb	ENSMUSG00000038855	Dynamic 1
Rpl35	ENSMUSG00000062997	Dynamic 1
Rasgrp1	ENSMUSG00000027347	Dynamic 1
Rbm39	ENSMUSG00000027620	Dynamic 1
Prex1	ENSMUSG00000039621	Dynamic 1
Dpm1	ENSMUSG00000078919	Dynamic 1
Rps21	ENSMUSG00000039001	Dynamic 1
Rpl39	ENSMUSG00000079641	Dynamic 1
Il2rg	ENSMUSG00000031304	Dynamic 1
Ogt	ENSMUSG00000034160	Dynamic 1
Cxcr3	ENSMUSG00000050232	Dynamic 1
Xist	ENSMUSG00000086503	Dynamic 1
Pde7a	ENSMUSG00000069094	Dynamic 1
Mbnl1	ENSMUSG00000027763	Dynamic 1
Rps27	ENSMUSG00000090733	Dynamic 1
Txnip	ENSMUSG00000038393	Dynamic 1
Rpl34	ENSMUSG00000062006	Dynamic 1
Pnrc1	ENSMUSG00000040128	Dynamic 1
Jun	ENSMUSG00000052684	Dynamic 1
Tmem59	ENSMUSG00000028618	Dynamic 1
Cd52	ENSMUSG00000000682	Dynamic 1
Rsrp1	ENSMUSG00000037266	Dynamic 1
Mxd4	ENSMUSG00000037235	Dynamic 1
Rpl9	ENSMUSG00000047215	Dynamic 1
Rhoh	ENSMUSG00000029204	Dynamic 1
Fryl	ENSMUSG00000070733	Dynamic 1
Lfng	ENSMUSG00000029570	Dynamic 1
Gimap6	ENSMUSG00000047867	Dynamic 1
Gimap3	ENSMUSG00000039264	Dynamic 1
Avl9	ENSMUSG00000029787	Dynamic 1
Clec2i	ENSMUSG00000030365	Dynamic 1
Clec2d	ENSMUSG00000030157	Dynamic 1
Arhgef1	ENSMUSG00000040940	Dynamic 1
Rabac1	ENSMUSG00000003380	Dynamic 1
Rps16	ENSMUSG00000037563	Dynamic 1
Rinl	ENSMUSG00000051735	Dynamic 1
Hcst	ENSMUSG00000064109	Dynamic 1
Klf13	ENSMUSG00000052040	Dynamic 1
AU020206	ENSMUSG00000097415	Dynamic 1
Rps15a	ENSMUSG00000008683	Dynamic 1
Ypel3	ENSMUSG00000042675	Dynamic 1
Fus	ENSMUSG00000030795	Dynamic 1
Ifitm10	ENSMUSG00000045777	Dynamic 1
Gm26740	ENSMUSG00000097705	Dynamic 1
Hmha1	ENSMUSG00000035697	Dynamic 1
Cirbp	ENSMUSG00000045193	Dynamic 1
Izumo4	ENSMUSG00000055862	Dynamic 1
Btg1	ENSMUSG00000036478	Dynamic 1
Arhgap9	ENSMUSG00000040345	Dynamic 1
Whsc1l1	ENSMUSG00000054823	Dynamic 1
Jund	ENSMUSG00000071076	Dynamic 1
Inpp4b	ENSMUSG00000037940	Dynamic 1
Adgre5	ENSMUSG00000002885	Dynamic 1
Junb	ENSMUSG00000052837	Dynamic 1
Rpl13	ENSMUSG00000000740	Dynamic 1
Nisch	ENSMUSG00000021910	Dynamic 1
Bnip3l	ENSMUSG00000022051	Dynamic 1
Itm2b	ENSMUSG00000022108	Dynamic 1
Tpt1	ENSMUSG00000060126	Dynamic 1
Mycbp2	ENSMUSG00000033004	Dynamic 1
Cd3g	ENSMUSG00000002033	Dynamic 1
Eef1a1	ENSMUSG00000037742	Dynamic 1
Slc9a9	ENSMUSG00000031129	Dynamic 1
Shisa5	ENSMUSG00000025647	Dynamic 1
Cxcr6	ENSMUSG00000048521	Dynamic 1
Dock2	ENSMUSG00000020143	Dynamic 1
Tcf7	ENSMUSG00000000782	Dynamic 1
Chd3	ENSMUSG00000018474	Dynamic 1
Ccl5	ENSMUSG00000035042	Dynamic 1
Skap1	ENSMUSG00000057058	Dynamic 1
Rpl23	ENSMUSG00000071415	Dynamic 1
Rpl19	ENSMUSG00000017404	Dynamic 1
Ddx5	ENSMUSG00000020719	Dynamic 1
Rpl38	ENSMUSG00000057322	Dynamic 1
Mylip	ENSMUSG00000038175	Dynamic 1
Id2	ENSMUSG00000020644	Dynamic 1
Rps29	ENSMUSG00000034892	Dynamic 1
Srsf5	ENSMUSG00000021134	Dynamic 1
Bcl11b	ENSMUSG00000048251	Dynamic 1
Evl	ENSMUSG00000021262	Dynamic 1
Rpl37	ENSMUSG00000041841	Dynamic 1
Fyb	ENSMUSG00000022148	Dynamic 1
Rpl30	ENSMUSG00000058600	Dynamic 1
Eif4a2	ENSMUSG00000022884	Dynamic 1
Zbtb20	ENSMUSG00000022708	Dynamic 1
Cd96	ENSMUSG00000022657	Dynamic 1
Srrm2	ENSMUSG00000039218	Dynamic 1
H2-K1	ENSMUSG00000061232	Dynamic 1
Ltb	ENSMUSG00000024399	Dynamic 1
H2-D1	ENSMUSG00000073411	Dynamic 1
H2-Q4	ENSMUSG00000035929	Dynamic 1
H2-Q6	ENSMUSG00000073409	Dynamic 1
H2-Q7	ENSMUSG00000060550	Dynamic 1
H2-Q10	ENSMUSG00000067235	Dynamic 1
Rpl36	ENSMUSG00000057863	Dynamic 1
Rpl17	ENSMUSG00000062328	Dynamic 1
Ctsw	ENSMUSG00000024910	Dynamic 1
Malat1	ENSMUSG00000092341	Dynamic 1
Fth1	ENSMUSG00000024661	Dynamic 1
Ms4a4b	ENSMUSG00000056290	Dynamic 1
Pdcd4	ENSMUSG00000024975	Dynamic 1
mt-Co1	ENSMUSG00000064351	Dynamic 1
mt-Co2	ENSMUSG00000064354	Dynamic 1
mt-Cytb	ENSMUSG00000064370	Dynamic 1
PISD	ENSMUSG00000095041	Dynamic 1
Asxl2	ENSMUSG00000037486	Dynamic 1
Ccl1	ENSMUSG00000020702	Dynamic 2
Cd83	ENSMUSG00000015396	Dynamic 2
Il2	ENSMUSG00000027720	Dynamic 2
Xcl1	ENSMUSG00000026573	Dynamic 2
Nr4a3	ENSMUSG00000028341	Dynamic 2
Fes	ENSMUSG00000053158	Dynamic 2
Utf1	ENSMUSG00000047751	Dynamic 2
Slc41a1	ENSMUSG00000013275	Dynamic 2
Zeb2	ENSMUSG00000026872	Dynamic 2
Nr4a2	ENSMUSG00000026826	Dynamic 2
Ifih1	ENSMUSG00000026896	Dynamic 2
Cd40lg	ENSMUSG00000031132	Dynamic 2
Il21	ENSMUSG00000027718	Dynamic 2
Spry1	ENSMUSG00000037211	Dynamic 2
Ptpn22	ENSMUSG00000027843	Dynamic 2
Gbp3	ENSMUSG00000028268	Dynamic 2
Gbp2	ENSMUSG00000028270	Dynamic 2
Plk3	ENSMUSG00000028680	Dynamic 2
Marcksl1	ENSMUSG00000047945	Dynamic 2
Cxcl10	ENSMUSG00000034855	Dynamic 2
Kdm2b	ENSMUSG00000029475	Dynamic 2
Cd69	ENSMUSG00000030156	Dynamic 2
Nfkbid	ENSMUSG00000036931	Dynamic 2
Lilrb4a	ENSMUSG00000062593	Dynamic 2
Egr2	ENSMUSG00000037868	Dynamic 2
Arid5b	ENSMUSG00000019947	Dynamic 2
Ifng	ENSMUSG00000055170	Dynamic 2
Stat6	ENSMUSG00000002147	Dynamic 2
Rrad	ENSMUSG00000031880	Dynamic 2
Maf	ENSMUSG00000055435	Dynamic 2
Rgcc	ENSMUSG00000022018	Dynamic 2
Phxr4	ENSMUSG00000031802	Dynamic 2
Icam1	ENSMUSG00000037405	Dynamic 2
Sema7a	ENSMUSG00000038264	Dynamic 2
Cish	ENSMUSG00000032578	Dynamic 2
Csrnp1	ENSMUSG00000032515	Dynamic 2
Kdm6bos	ENSMUSG00000085178	Dynamic 2
Tmem256	ENSMUSG00000070394	Dynamic 2
Ccl3	ENSMUSG00000000982	Dynamic 2
Ccl4	ENSMUSG00000018930	Dynamic 2
Stat3	ENSMUSG00000004040	Dynamic 2
Il6st	ENSMUSG00000021756	Dynamic 2
Zfp36l1	ENSMUSG00000021127	Dynamic 2
Serpina3f	ENSMUSG00000066363	Dynamic 2
Rnf19a	ENSMUSG00000022280	Dynamic 2
Tmem65	ENSMUSG00000062373	Dynamic 2
Nr4a1	ENSMUSG00000023034	Dynamic 2
Nfkbiz	ENSMUSG00000035356	Dynamic 2
Tagap	ENSMUSG00000033450	Dynamic 2
Tnf	ENSMUSG00000024401	Dynamic 2
Tnfsf9	ENSMUSG00000035678	Dynamic 2
Tnfsf14	ENSMUSG00000005824	Dynamic 2
Tgif1	ENSMUSG00000047407	Dynamic 2
Map3k8	ENSMUSG00000024235	Dynamic 2
Egr1	ENSMUSG00000038418	Dynamic 2
Iigp1	ENSMUSG00000054072	Dynamic 2
Cd274	ENSMUSG00000016496	Dynamic 2
Cflar	ENSMUSG00000026031	Dynamic 2
Agfg1	ENSMUSG00000026159	Dynamic 2
Mapkapk2	ENSMUSG00000016528	Dynamic 2
Ptprc	ENSMUSG00000026395	Dynamic 2
Rgs16	ENSMUSG00000026475	Dynamic 2
Stx6	ENSMUSG00000026470	Dynamic 2
Pfdn2	ENSMUSG00000006412	Dynamic 2
Slamf7	ENSMUSG00000038179	Dynamic 2
Slamf1	ENSMUSG00000015316	Dynamic 2
Hspa5	ENSMUSG00000026864	Dynamic 2
Traf1	ENSMUSG00000026875	Dynamic 2
Cd82	ENSMUSG00000027215	Dynamic 2
Nop10	ENSMUSG00000027133	Dynamic 2
B2m	ENSMUSG00000060802	Dynamic 2
Dusp2	ENSMUSG00000027368	Dynamic 2
Cd53	ENSMUSG00000040747	Dynamic 2
Nfkb1	ENSMUSG00000028163	Dynamic 2
Gbp5	ENSMUSG00000105504	Dynamic 2
Tox	ENSMUSG00000041272	Dynamic 2
Ndufaf4	ENSMUSG00000028261	Dynamic 2
Tnfsf8	ENSMUSG00000028362	Dynamic 2
Hivep3	ENSMUSG00000028634	Dynamic 2
Yrdc	ENSMUSG00000028889	Dynamic 2
Zc3h12a	ENSMUSG00000042677	Dynamic 2
Tnfrsf9	ENSMUSG00000028965	Dynamic 2
Tnfrsf25	ENSMUSG00000024793	Dynamic 2
Fosl2	ENSMUSG00000029135	Dynamic 2
Rbpj	ENSMUSG00000039191	Dynamic 2
Sh2b3	ENSMUSG00000042594	Dynamic 2
Orai1	ENSMUSG00000049686	Dynamic 2
Rilpl2	ENSMUSG00000029401	Dynamic 2
Gimap5	ENSMUSG00000043505	Dynamic 2
Tgoln1	ENSMUSG00000056429	Dynamic 2
Foxp1	ENSMUSG00000030067	Dynamic 2
M6pr	ENSMUSG00000007458	Dynamic 2
Ccnd2	ENSMUSG00000000184	Dynamic 2
Relb	ENSMUSG00000002983	Dynamic 2
Pou2f2	ENSMUSG00000008496	Dynamic 2
Furin	ENSMUSG00000030530	Dynamic 2
Il4ra	ENSMUSG00000030748	Dynamic 2
Kcnq1ot1	ENSMUSG00000101609	Dynamic 2
Hivep2	ENSMUSG00000015501	Dynamic 2
Lilr4b	ENSMUSG00000089672	Dynamic 2
Srgn	ENSMUSG00000020077	Dynamic 2
Gadd45b	ENSMUSG00000015312	Dynamic 2
Nab2	ENSMUSG00000025402	Dynamic 2
Ier2	ENSMUSG00000053560	Dynamic 2
Irf8	ENSMUSG00000041515	Dynamic 2
Gch1	ENSMUSG00000037580	Dynamic 2
Tnfsf11	ENSMUSG00000022015	Dynamic 2
Gm10076	ENSMUSG00000060143	Dynamic 2
Casp4	ENSMUSG00000033538	Dynamic 2
Tle3	ENSMUSG00000032280	Dynamic 2
Rab8b	ENSMUSG00000036943	Dynamic 2
Senp6	ENSMUSG00000034252	Dynamic 2
Bcl2a1d	ENSMUSG00000099974	Dynamic 2
Bcl2a1b	ENSMUSG00000089929	Dynamic 2
Plscr1	ENSMUSG00000032369	Dynamic 2
Mapkapk3	ENSMUSG00000032577	Dynamic 2
Rel	ENSMUSG00000020275	Dynamic 2
Lcp2	ENSMUSG00000002699	Dynamic 2
Itk	ENSMUSG00000020395	Dynamic 2
Rapgef6	ENSMUSG00000037533	Dynamic 2
Kdm6b	ENSMUSG00000018476	Dynamic 2
Ksr1	ENSMUSG00000018334	Dynamic 2
Wsb1	ENSMUSG00000017677	Dynamic 2
Slfn8	ENSMUSG00000035208	Dynamic 2
Spag9	ENSMUSG00000020859	Dynamic 2
Tbx21	ENSMUSG00000001444	Dynamic 2
Eif1	ENSMUSG00000035530	Dynamic 2
Prkca	ENSMUSG00000050965	Dynamic 2
Irf4	ENSMUSG00000021356	Dynamic 2
Jarid2	ENSMUSG00000038518	Dynamic 2
Gadd45g	ENSMUSG00000021453	Dynamic 2
Nfkbia	ENSMUSG00000021025	Dynamic 2
Arf6	ENSMUSG00000044147	Dynamic 2
Gm26669	ENSMUSG00000097417	Dynamic 2
Batf	ENSMUSG00000034266	Dynamic 2
Alkbh1	ENSMUSG00000079036	Dynamic 2
Serpina3g	ENSMUSG00000041481	Dynamic 2
Ptger4	ENSMUSG00000039942	Dynamic 2
Myc	ENSMUSG00000022346	Dynamic 2
Pim3	ENSMUSG00000035828	Dynamic 2
Slc38a1	ENSMUSG00000023169	Dynamic 2
Socs1	ENSMUSG00000038037	Dynamic 2
Plcxd2	ENSMUSG00000087141	Dynamic 2
Mir155hg	ENSMUSG00000097418	Dynamic 2
Sytl3	ENSMUSG00000041831	Dynamic 2
Chd1	ENSMUSG00000023852	Dynamic 2
Pacsin1	ENSMUSG00000040276	Dynamic 2
Pim1	ENSMUSG00000024014	Dynamic 2
Foxp4	ENSMUSG00000023991	Dynamic 2
Ndfip1	ENSMUSG00000024425	Dynamic 2
Malt1	ENSMUSG00000032688	Dynamic 2
Klf9	ENSMUSG00000033863	Dynamic 2
Jak2	ENSMUSG00000024789	Dynamic 2
Pdcd1lg2	ENSMUSG00000016498	Dynamic 2
Nfkb2	ENSMUSG00000025225	Dynamic 2
mt-Nd3	ENSMUSG00000064360	Dynamic 2
Slfn2	ENSMUSG00000072620	Dynamic 2
Nusap1	ENSMUSG00000027306	Dynamic 3
H2afz	ENSMUSG00000037894	Dynamic 3
Actb	ENSMUSG00000029580	Dynamic 3
Coro1a	ENSMUSG00000030707	Dynamic 3
Cotl1	ENSMUSG00000031827	Dynamic 3
Rpsa	ENSMUSG00000032518	Dynamic 3
Tuba1b	ENSMUSG00000023004	Dynamic 3
Cfl1	ENSMUSG00000056201	Dynamic 3
Mcm3	ENSMUSG00000041859	Dynamic 3
Cox5b	ENSMUSG00000061518	Dynamic 3
Ctla4	ENSMUSG00000026011	Dynamic 3
Ptma	ENSMUSG00000026238	Dynamic 3
Dbi	ENSMUSG00000026385	Dynamic 3
Mcm6	ENSMUSG00000026355	Dynamic 3
Nucks1	ENSMUSG00000026434	Dynamic 3
Snrpe	ENSMUSG00000090553	Dynamic 3
Csrp1	ENSMUSG00000026421	Dynamic 3
Tagln2	ENSMUSG00000026547	Dynamic 3
Cenpf	ENSMUSG00000026605	Dynamic 3
Vim	ENSMUSG00000026728	Dynamic 3
Tubb4b	ENSMUSG00000036752	Dynamic 3
Edf1	ENSMUSG00000015092	Dynamic 3
Cytip	ENSMUSG00000026832	Dynamic 3
2700094K13Rik	ENSMUSG00000076437	Dynamic 3
Ssrp1	ENSMUSG00000027067	Dynamic 3
Rad51	ENSMUSG00000027323	Dynamic 3
Dut	ENSMUSG00000027203	Dynamic 3
Cdc25b	ENSMUSG00000027330	Dynamic 3
Tpx2	ENSMUSG00000027469	Dynamic 3
Raly	ENSMUSG00000027593	Dynamic 3
Eif6	ENSMUSG00000027613	Dynamic 3
Ube2c	ENSMUSG00000001403	Dynamic 3
Psma7	ENSMUSG00000027566	Dynamic 3
Flna	ENSMUSG00000031328	Dynamic 3
Ubl4a	ENSMUSG00000015290	Dynamic 3
Smc1a	ENSMUSG00000041133	Dynamic 3
Prdx4	ENSMUSG00000025289	Dynamic 3
Fabp5	ENSMUSG00000027533	Dynamic 3
Ccna2	ENSMUSG00000027715	Dynamic 3
Smc4	ENSMUSG00000034349	Dynamic 3
Pmf1	ENSMUSG00000028066	Dynamic 3
Krtcap2	ENSMUSG00000042747	Dynamic 3
Cks1b	ENSMUSG00000028044	Dynamic 3
S100a6	ENSMUSG00000001025	Dynamic 3
Psmb4	ENSMUSG00000005779	Dynamic 3
Anp32e	ENSMUSG00000015749	Dynamic 3
Phgdh	ENSMUSG00000053398	Dynamic 3
Cenpe	ENSMUSG00000045328	Dynamic 3
Anp32b	ENSMUSG00000028333	Dynamic 3
Nans	ENSMUSG00000028334	Dynamic 3
Smc2	ENSMUSG00000028312	Dynamic 3
Nasp	ENSMUSG00000028693	Dynamic 3
Cdc20	ENSMUSG00000006398	Dynamic 3
Ybx1	ENSMUSG00000028639	Dynamic 3
Cdca8	ENSMUSG00000028873	Dynamic 3
Clspn	ENSMUSG00000042489	Dynamic 3
Atpif1	ENSMUSG00000054428	Dynamic 3
Sh3bgrl3	ENSMUSG00000028843	Dynamic 3
Stmn1	ENSMUSG00000028832	Dynamic 3
Apitd1	ENSMUSG00000073705	Dynamic 3
Tnfrsf4	ENSMUSG00000029075	Dynamic 3
Tyms	ENSMUSG00000025747	Dynamic 3
Cenpa	ENSMUSG00000029177	Dynamic 3
Slbp	ENSMUSG00000004642	Dynamic 3
Tacc3	ENSMUSG00000037313	Dynamic 3
Cit	ENSMUSG00000029516	Dynamic 3
Rfc5	ENSMUSG00000029363	Dynamic 3
Anapc5	ENSMUSG00000029472	Dynamic 3
Ran	ENSMUSG00000029430	Dynamic 3
Rfc2	ENSMUSG00000023104	Dynamic 3
Mcm7	ENSMUSG00000029730	Dynamic 3
Pdap1	ENSMUSG00000029623	Dynamic 3
Atp5j2	ENSMUSG00000038690	Dynamic 3
Pomp	ENSMUSG00000029649	Dynamic 3
Hmgb1	ENSMUSG00000066551	Dynamic 3
Ezh2	ENSMUSG00000029687	Dynamic 3
Cycs	ENSMUSG00000063694	Dynamic 3
Cct7	ENSMUSG00000030007	Dynamic 3
Arpc4	ENSMUSG00000079426	Dynamic 3
Tpi1	ENSMUSG00000023456	Dynamic 3
Cdca3	ENSMUSG00000023505	Dynamic 3
Gapdh	ENSMUSG00000057666	Dynamic 3
Rpl28	ENSMUSG00000030432	Dynamic 3
Ube2s	ENSMUSG00000060860	Dynamic 3
Lig1	ENSMUSG00000056394	Dynamic 3
Ap2s1	ENSMUSG00000008036	Dynamic 3
Calm3	ENSMUSG00000019370	Dynamic 3
Snrpd2	ENSMUSG00000040824	Dynamic 3
Eif3k	ENSMUSG00000053565	Dynamic 3
Yif1b	ENSMUSG00000030588	Dynamic 3
Gpi1	ENSMUSG00000036427	Dynamic 3
Etfb	ENSMUSG00000004610	Dynamic 3
Emp3	ENSMUSG00000040212	Dynamic 3
Ldha	ENSMUSG00000063229	Dynamic 3
Prc1	ENSMUSG00000038943	Dynamic 3
Anapc15	ENSMUSG00000030649	Dynamic 3
Rrm1	ENSMUSG00000030978	Dynamic 3
Taf10	ENSMUSG00000043866	Dynamic 3
Aldoa	ENSMUSG00000030695	Dynamic 3
Kif22	ENSMUSG00000030677	Dynamic 3
Dctpp1	ENSMUSG00000042462	Dynamic 3
Pycard	ENSMUSG00000030793	Dynamic 3
Mki67	ENSMUSG00000031004	Dynamic 3
Psmd13	ENSMUSG00000025487	Dynamic 3
Hras	ENSMUSG00000025499	Dynamic 3
Fbxo5	ENSMUSG00000019773	Dynamic 3
Mif	ENSMUSG00000033307	Dynamic 3
Atp5d	ENSMUSG00000003072	Dynamic 3
Mrpl54	ENSMUSG00000034932	Dynamic 3
1500009L16Rik	ENSMUSG00000087651	Dynamic 3
Hsp90b1	ENSMUSG00000020048	Dynamic 3
Tmpo	ENSMUSG00000019961	Dynamic 3
Ndufa12	ENSMUSG00000020022	Dynamic 3
Nap1l1	ENSMUSG00000058799	Dynamic 3
Atp5b	ENSMUSG00000025393	Dynamic 3
Myl6	ENSMUSG00000090841	Dynamic 3
Rpl41	ENSMUSG00000093674	Dynamic 3
Shcbp1	ENSMUSG00000022322	Dynamic 3
Hmgb2	ENSMUSG00000054717	Dynamic 3
Lsm4	ENSMUSG00000031848	Dynamic 3
Ccdc124	ENSMUSG00000007721	Dynamic 3
Tpm4	ENSMUSG00000031799	Dynamic 3
Mcm5	ENSMUSG00000005410	Dynamic 3
Ndufb7	ENSMUSG00000033938	Dynamic 3
Asf1b	ENSMUSG00000005470	Dynamic 3
D8Ertd738e	ENSMUSG00000019362	Dynamic 3
Psmd7	ENSMUSG00000039067	Dynamic 3
Cmc2	ENSMUSG00000014633	Dynamic 3
Cox4i1	ENSMUSG00000031818	Dynamic 3
Aprt	ENSMUSG00000006589	Dynamic 3
Tkt	ENSMUSG00000021957	Dynamic 3
Cdkn3	ENSMUSG00000037628	Dynamic 3
Lgals3	ENSMUSG00000050335	Dynamic 3
Psmb5	ENSMUSG00000022193	Dynamic 3
Dnmt1	ENSMUSG00000004099	Dynamic 3
Spc24	ENSMUSG00000074476	Dynamic 3
H2afx	ENSMUSG00000049932	Dynamic 3
Cox5a	ENSMUSG00000000088	Dynamic 3
Pkm	ENSMUSG00000032294	Dynamic 3
2810417H13Rik	ENSMUSG00000040204	Dynamic 3
Anxa2	ENSMUSG00000032231	Dynamic 3
Ccnb2	ENSMUSG00000032218	Dynamic 3
Uqcrc1	ENSMUSG00000025651	Dynamic 3
Uqcr10	ENSMUSG00000059534	Dynamic 3
Hmmr	ENSMUSG00000020330	Dynamic 3
Hnrnpab	ENSMUSG00000020358	Dynamic 3
Hint1	ENSMUSG00000020267	Dynamic 3
Anxa6	ENSMUSG00000018340	Dynamic 3
Psmb6	ENSMUSG00000018286	Dynamic 3
Ywhae	ENSMUSG00000020849	Dynamic 3
Nme1	ENSMUSG00000037601	Dynamic 3
Top2a	ENSMUSG00000020914	Dynamic 3
Hn1	ENSMUSG00000020737	Dynamic 3
Tk1	ENSMUSG00000025574	Dynamic 3
Birc5	ENSMUSG00000017716	Dynamic 3
Actg1	ENSMUSG00000062825	Dynamic 3
Mrpl12	ENSMUSG00000039640	Dynamic 3
Arhgdia	ENSMUSG00000025132	Dynamic 3
Hist1h1b	ENSMUSG00000058773	Dynamic 3
Hist1h2ap	ENSMUSG00000094777	Dynamic 3
Hist1h2ae	ENSMUSG00000069272	Dynamic 3
Gmnn	ENSMUSG00000006715	Dynamic 3
Tmem14c	ENSMUSG00000021361	Dynamic 3
Dek	ENSMUSG00000021377	Dynamic 3
Cks2	ENSMUSG00000062248	Dynamic 3
Prelid1	ENSMUSG00000021486	Dynamic 3
Ctla2a	ENSMUSG00000044258	Dynamic 3
Ndufs6	ENSMUSG00000021606	Dynamic 3
Dhfr	ENSMUSG00000021707	Dynamic 3
Ccnb1	ENSMUSG00000041431	Dynamic 3
Rrm2	ENSMUSG00000020649	Dynamic 3
Erh	ENSMUSG00000021131	Dynamic 3
Calm1	ENSMUSG00000001175	Dynamic 3
Hsp90aa1	ENSMUSG00000021270	Dynamic 3
Crip1	ENSMUSG00000006360	Dynamic 3
Sub1	ENSMUSG00000022205	Dynamic 3
Cct5	ENSMUSG00000022234	Dynamic 3
Ndufb9	ENSMUSG00000022354	Dynamic 3
Ly6a	ENSMUSG00000075602	Dynamic 3
Rpl8	ENSMUSG00000003970	Dynamic 3
Lgals1	ENSMUSG00000068220	Dynamic 3
Rangap1	ENSMUSG00000022391	Dynamic 3
Phf5a	ENSMUSG00000061360	Dynamic 3
Cenpm	ENSMUSG00000068101	Dynamic 3
Smdt1	ENSMUSG00000022452	Dynamic 3
Ncaph2	ENSMUSG00000008690	Dynamic 3
Tuba1a	ENSMUSG00000072235	Dynamic 3
Tuba1c	ENSMUSG00000043091	Dynamic 3
Racgap1	ENSMUSG00000023015	Dynamic 3
Ranbp1	ENSMUSG00000005732	Dynamic 3
Rfc4	ENSMUSG00000022881	Dynamic 3
Atp5j	ENSMUSG00000022890	Dynamic 3
Cct8	ENSMUSG00000025613	Dynamic 3
Atp5o	ENSMUSG00000022956	Dynamic 3
Mrpl18	ENSMUSG00000057388	Dynamic 3
Rps2	ENSMUSG00000044533	Dynamic 3
Mrpl28	ENSMUSG00000024181	Dynamic 3
Rpl10a	ENSMUSG00000037805	Dynamic 3
Mtch1	ENSMUSG00000024012	Dynamic 3
Lsm2	ENSMUSG00000007050	Dynamic 3
Clic1	ENSMUSG00000007041	Dynamic 3
Tubb5	ENSMUSG00000001525	Dynamic 3
Hsp90ab1	ENSMUSG00000023944	Dynamic 3
Chaf1a	ENSMUSG00000002835	Dynamic 3
Uhrf1	ENSMUSG00000001228	Dynamic 3
Ndufa11	ENSMUSG00000002379	Dynamic 3
Snrpd1	ENSMUSG00000002477	Dynamic 3
Reep5	ENSMUSG00000005873	Dynamic 3
Lmnb1	ENSMUSG00000024590	Dynamic 3
Ndufv1	ENSMUSG00000037916	Dynamic 3
Ppp1ca	ENSMUSG00000040385	Dynamic 3
Cdca5	ENSMUSG00000024791	Dynamic 3
Fkbp2	ENSMUSG00000056629	Dynamic 3
Incenp	ENSMUSG00000024660	Dynamic 3
Psat1	ENSMUSG00000024640	Dynamic 3
Kif11	ENSMUSG00000012443	Dynamic 3
Pgam1	ENSMUSG00000011752	Dynamic 3
Pus7	ENSMUSG00000057541	Dynamic 4
Uck2	ENSMUSG00000026558	Dynamic 4
Slc16a1	ENSMUSG00000032902	Dynamic 4
Mdn1	ENSMUSG00000058006	Dynamic 4
Ctps	ENSMUSG00000028633	Dynamic 4
Gnl2	ENSMUSG00000028869	Dynamic 4
Pusl1	ENSMUSG00000051557	Dynamic 4
Hk2	ENSMUSG00000000628	Dynamic 4
Bcat1	ENSMUSG00000030268	Dynamic 4
Rps19	ENSMUSG00000040952	Dynamic 4
Gcsh	ENSMUSG00000034424	Dynamic 4
Ifrd2	ENSMUSG00000010048	Dynamic 4
Pes1	ENSMUSG00000020430	Dynamic 4
Ddx56	ENSMUSG00000004393	Dynamic 4
Rps27a	ENSMUSG00000020460	Dynamic 4
Eef1e1	ENSMUSG00000001707	Dynamic 4
Pdia6	ENSMUSG00000020571	Dynamic 4
Timm9	ENSMUSG00000021079	Dynamic 4
Hif1a	ENSMUSG00000021109	Dynamic 4
Mrpl15	ENSMUSG00000033845	Dynamic 4
Rrs1	ENSMUSG00000061024	Dynamic 4
Imp4	ENSMUSG00000026127	Dynamic 4
Eif5b	ENSMUSG00000026083	Dynamic 4
Rpl31	ENSMUSG00000073702	Dynamic 4
Wdr75	ENSMUSG00000025995	Dynamic 4
Hspd1	ENSMUSG00000025980	Dynamic 4
Hspe1	ENSMUSG00000073676	Dynamic 4
Bzw1	ENSMUSG00000051223	Dynamic 4
Nop58	ENSMUSG00000026020	Dynamic 4
Wdr12	ENSMUSG00000026019	Dynamic 4
Eef1b2	ENSMUSG00000025967	Dynamic 4
Ncl	ENSMUSG00000026234	Dynamic 4
Nifk	ENSMUSG00000026377	Dynamic 4
Ddx18	ENSMUSG00000001674	Dynamic 4
Timm17a	ENSMUSG00000062580	Dynamic 4
Cacybp	ENSMUSG00000014226	Dynamic 4
Prrc2c	ENSMUSG00000040225	Dynamic 4
Hnrnpu	ENSMUSG00000039630	Dynamic 4
Eprs	ENSMUSG00000026615	Dynamic 4
Rrp15	ENSMUSG00000001305	Dynamic 4
Il2ra	ENSMUSG00000026770	Dynamic 4
Zmynd19	ENSMUSG00000026974	Dynamic 4
Rpl7a	ENSMUSG00000062647	Dynamic 4
Wdr5	ENSMUSG00000026917	Dynamic 4
Set	ENSMUSG00000054766	Dynamic 4
Ntmt1	ENSMUSG00000026857	Dynamic 4
St6galnac4	ENSMUSG00000079442	Dynamic 4
Angptl2	ENSMUSG00000004105	Dynamic 4
Rif1	ENSMUSG00000036202	Dynamic 4
Prpf40a	ENSMUSG00000061136	Dynamic 4
Ppig	ENSMUSG00000042133	Dynamic 4
Ssb	ENSMUSG00000068882	Dynamic 4
Cdca7	ENSMUSG00000055612	Dynamic 4
Hnrnpa3	ENSMUSG00000059005	Dynamic 4
Zc3h15	ENSMUSG00000027091	Dynamic 4
Timm10	ENSMUSG00000027076	Dynamic 4
Caprin1	ENSMUSG00000027184	Dynamic 4
Aven	ENSMUSG00000003604	Dynamic 4
Snrpb	ENSMUSG00000027404	Dynamic 4
Nop56	ENSMUSG00000027405	Dynamic 4
Esf1	ENSMUSG00000045624	Dynamic 4
Chmp4b	ENSMUSG00000038467	Dynamic 4
Eif2s2	ENSMUSG00000074656	Dynamic 4
Top1	ENSMUSG00000070544	Dynamic 4
Srsf6	ENSMUSG00000016921	Dynamic 4
Ddx27	ENSMUSG00000017999	Dynamic 4
Rbm3	ENSMUSG00000031167	Dynamic 4
Slc25a5	ENSMUSG00000016319	Dynamic 4
Utp14a	ENSMUSG00000063785	Dynamic 4
Dkc1	ENSMUSG00000031403	Dynamic 4
Rbbp7	ENSMUSG00000031353	Dynamic 4
Rpl22l1	ENSMUSG00000039221	Dynamic 4
Naa15	ENSMUSG00000063273	Dynamic 4
Gmps	ENSMUSG00000027823	Dynamic 4
Ppid	ENSMUSG00000027804	Dynamic 4
Hdgf	ENSMUSG00000004897	Dynamic 4
Gpatch4	ENSMUSG00000028069	Dynamic 4
Cct3	ENSMUSG00000001416	Dynamic 4
Ubap2l	ENSMUSG00000042520	Dynamic 4
Rbm8a	ENSMUSG00000038374	Dynamic 4
Atp1a1	ENSMUSG00000033161	Dynamic 4
Wdr77	ENSMUSG00000000561	Dynamic 4
Psma5	ENSMUSG00000068749	Dynamic 4
Gar1	ENSMUSG00000028010	Dynamic 4
Eif4e	ENSMUSG00000028156	Dynamic 4
Znhit6	ENSMUSG00000074182	Dynamic 4
Fubp1	ENSMUSG00000028034	Dynamic 4
Ubap2	ENSMUSG00000028433	Dynamic 4
Stoml2	ENSMUSG00000028455	Dynamic 4
Tomm5	ENSMUSG00000078713	Dynamic 4
Mtap	ENSMUSG00000062937	Dynamic 4
Magoh	ENSMUSG00000028609	Dynamic 4
Btf3l4	ENSMUSG00000028568	Dynamic 4
Ebna1bp2	ENSMUSG00000028729	Dynamic 4
Ak2	ENSMUSG00000028792	Dynamic 4
Eif3i	ENSMUSG00000028798	Dynamic 4
Snrnp40	ENSMUSG00000074088	Dynamic 4
Rcc1	ENSMUSG00000028896	Dynamic 4
Zfp593	ENSMUSG00000028840	Dynamic 4
Srsf10	ENSMUSG00000028676	Dynamic 4
Mrto4	ENSMUSG00000028741	Dynamic 4
Rcc2	ENSMUSG00000040945	Dynamic 4
Srm	ENSMUSG00000006442	Dynamic 4
Atad3a	ENSMUSG00000029036	Dynamic 4
Sdf4	ENSMUSG00000029076	Dynamic 4
Noc2l	ENSMUSG00000095567	Dynamic 4
Cdk6	ENSMUSG00000040274	Dynamic 4
Dnajc2	ENSMUSG00000029014	Dynamic 4
Abcf2	ENSMUSG00000028953	Dynamic 4
Cad	ENSMUSG00000013629	Dynamic 4
Ppm1g	ENSMUSG00000029147	Dynamic 4
Nop14	ENSMUSG00000036693	Dynamic 4
Lyar	ENSMUSG00000067367	Dynamic 4
Lap3	ENSMUSG00000039682	Dynamic 4
Ppat	ENSMUSG00000029246	Dynamic 4
Sdad1	ENSMUSG00000029415	Dynamic 4
Hnrnpd	ENSMUSG00000000568	Dynamic 4
Hnrnpdl	ENSMUSG00000029328	Dynamic 4
Rpl5	ENSMUSG00000058558	Dynamic 4
Noc4l	ENSMUSG00000033294	Dynamic 4
Pus1	ENSMUSG00000029507	Dynamic 4
Ung	ENSMUSG00000029591	Dynamic 4
Pebp1	ENSMUSG00000032959	Dynamic 4
Naa25	ENSMUSG00000042719	Dynamic 4
Atp2a2	ENSMUSG00000029467	Dynamic 4
Nsun5	ENSMUSG00000000916	Dynamic 4
Eif3b	ENSMUSG00000056076	Dynamic 4
Aimp2	ENSMUSG00000029610	Dynamic 4
Polr1d	ENSMUSG00000029642	Dynamic 4
Hsph1	ENSMUSG00000029657	Dynamic 4
Ndufa5	ENSMUSG00000023089	Dynamic 4
Mpp6	ENSMUSG00000038388	Dynamic 4
Serbp1	ENSMUSG00000036371	Dynamic 4
Mat2a	ENSMUSG00000053907	Dynamic 4
Pole4	ENSMUSG00000030042	Dynamic 4
Mogs	ENSMUSG00000030036	Dynamic 4
Smyd5	ENSMUSG00000033706	Dynamic 4
Pcbp1	ENSMUSG00000051695	Dynamic 4
Cnbp	ENSMUSG00000030057	Dynamic 4
Ruvbl1	ENSMUSG00000030079	Dynamic 4
Chchd4	ENSMUSG00000034203	Dynamic 4
Lsm3	ENSMUSG00000034192	Dynamic 4
Hnrnpf	ENSMUSG00000042079	Dynamic 4
Phb2	ENSMUSG00000004264	Dynamic 4
Chd4	ENSMUSG00000063870	Dynamic 4
Nop2	ENSMUSG00000038279	Dynamic 4
Fkbp4	ENSMUSG00000030357	Dynamic 4
Ybx3	ENSMUSG00000030189	Dynamic 4
Strap	ENSMUSG00000030224	Dynamic 4
Prpf31	ENSMUSG00000008373	Dynamic 4
Tmem238	ENSMUSG00000030431	Dynamic 4
Slc1a5	ENSMUSG00000001918	Dynamic 4
Cd3eap	ENSMUSG00000047649	Dynamic 4
Tomm40	ENSMUSG00000002984	Dynamic 4
Tgfb1	ENSMUSG00000002603	Dynamic 4
Akt2	ENSMUSG00000004056	Dynamic 4
Fbl	ENSMUSG00000046865	Dynamic 4
Nfkbib	ENSMUSG00000030595	Dynamic 4
Prmt1	ENSMUSG00000109324	Dynamic 4
Ruvbl2	ENSMUSG00000003868	Dynamic 4
Ftl1	ENSMUSG00000050708	Dynamic 4
Grwd1	ENSMUSG00000053801	Dynamic 4
Snrpa1	ENSMUSG00000030512	Dynamic 4
Aen	ENSMUSG00000030609	Dynamic 4
Rps17	ENSMUSG00000061787	Dynamic 4
Clns1a	ENSMUSG00000025439	Dynamic 4
Mrpl17	ENSMUSG00000030879	Dynamic 4
Knop1	ENSMUSG00000030980	Dynamic 4
Ndufab1	ENSMUSG00000030869	Dynamic 4
Eif3c	ENSMUSG00000030738	Dynamic 4
Bola2	ENSMUSG00000047721	Dynamic 4
Mrpl23	ENSMUSG00000037772	Dynamic 4
Ltv1	ENSMUSG00000019814	Dynamic 4
Rps12	ENSMUSG00000061983	Dynamic 4
Rpf2	ENSMUSG00000038510	Dynamic 4
Ppa1	ENSMUSG00000020089	Dynamic 4
Sar1a	ENSMUSG00000020088	Dynamic 4
Ddx21	ENSMUSG00000020075	Dynamic 4
Snrpd3	ENSMUSG00000020180	Dynamic 4
Slc19a1	ENSMUSG00000001436	Dynamic 4
Pwp2	ENSMUSG00000032834	Dynamic 4
Rrp1	ENSMUSG00000061032	Dynamic 4
Rnf126	ENSMUSG00000035890	Dynamic 4
Wdr18	ENSMUSG00000035754	Dynamic 4
Polr2e	ENSMUSG00000004667	Dynamic 4
Dot1l	ENSMUSG00000061589	Dynamic 4
Thop1	ENSMUSG00000004929	Dynamic 4
Dohh	ENSMUSG00000078440	Dynamic 4
Snrpf	ENSMUSG00000020018	Dynamic 4
Metap2	ENSMUSG00000036112	Dynamic 4
Ube2n	ENSMUSG00000074781	Dynamic 4
Eea1	ENSMUSG00000036499	Dynamic 4
Cct2	ENSMUSG00000034024	Dynamic 4
Llph	ENSMUSG00000020224	Dynamic 4
Mettl1	ENSMUSG00000006732	Dynamic 4
Cdk4	ENSMUSG00000006728	Dynamic 4
Shmt2	ENSMUSG00000025403	Dynamic 4
Ptges3	ENSMUSG00000071072	Dynamic 4
Pa2g4	ENSMUSG00000025364	Dynamic 4
Rps26	ENSMUSG00000025362	Dynamic 4
Agpat5	ENSMUSG00000031467	Dynamic 4
Mak16	ENSMUSG00000031578	Dynamic 4
Rwdd4a	ENSMUSG00000031568	Dynamic 4
Tma16	ENSMUSG00000025591	Dynamic 4
Naf1	ENSMUSG00000014907	Dynamic 4
Abce1	ENSMUSG00000058355	Dynamic 4
Smarca5	ENSMUSG00000031715	Dynamic 4
Trmt1	ENSMUSG00000001909	Dynamic 4
Dnaja2	ENSMUSG00000031701	Dynamic 4
Prmt7	ENSMUSG00000060098	Dynamic 4
Nip7	ENSMUSG00000031917	Dynamic 4
Sf3b3	ENSMUSG00000033732	Dynamic 4
Aars	ENSMUSG00000031960	Dynamic 4
Slc7a5	ENSMUSG00000040010	Dynamic 4
2810004N23Rik	ENSMUSG00000031984	Dynamic 4
Tomm20	ENSMUSG00000093904	Dynamic 4
Gnl3	ENSMUSG00000042354	Dynamic 4
Ghitm	ENSMUSG00000041028	Dynamic 4
Apex1	ENSMUSG00000035960	Dynamic 4
Psme2	ENSMUSG00000079197	Dynamic 4
Ipo4	ENSMUSG00000002319	Dynamic 4
Kpna3	ENSMUSG00000021929	Dynamic 4
Gtf2f2	ENSMUSG00000067995	Dynamic 4
Dis3	ENSMUSG00000033166	Dynamic 4
Ipo5	ENSMUSG00000030662	Dynamic 4
Dcun1d5	ENSMUSG00000032002	Dynamic 4
Taf1d	ENSMUSG00000031939	Dynamic 4
Ppan	ENSMUSG00000004100	Dynamic 4
Eif3g	ENSMUSG00000070319	Dynamic 4
Fdx1l	ENSMUSG00000079677	Dynamic 4
Hspa8	ENSMUSG00000015656	Dynamic 4
Rps25	ENSMUSG00000009927	Dynamic 4
Zpr1	ENSMUSG00000032078	Dynamic 4
Rexo2	ENSMUSG00000032026	Dynamic 4
Ddx10	ENSMUSG00000053289	Dynamic 4
Imp3	ENSMUSG00000032288	Dynamic 4
Rpl4	ENSMUSG00000032399	Dynamic 4
Rsl24d1	ENSMUSG00000032215	Dynamic 4
Syncrip	ENSMUSG00000032423	Dynamic 4
Cdv3	ENSMUSG00000032803	Dynamic 4
Rrp9	ENSMUSG00000041506	Dynamic 4
Nefh	ENSMUSG00000020396	Dynamic 4
Tbrg4	ENSMUSG00000000384	Dynamic 4
Pno1	ENSMUSG00000020116	Dynamic 4
Cct4	ENSMUSG00000007739	Dynamic 4
Npm1	ENSMUSG00000057113	Dynamic 4
Rars	ENSMUSG00000018848	Dynamic 4
Nhp2	ENSMUSG00000001056	Dynamic 4
Hspa4	ENSMUSG00000020361	Dynamic 4
G3bp1	ENSMUSG00000018583	Dynamic 4
Larp1	ENSMUSG00000037331	Dynamic 4
Shmt1	ENSMUSG00000020534	Dynamic 4
Map2k3	ENSMUSG00000018932	Dynamic 4
Fam83g	ENSMUSG00000042377	Dynamic 4
Eif4a1	ENSMUSG00000059796	Dynamic 4
Eif5a	ENSMUSG00000078812	Dynamic 4
Pfn1	ENSMUSG00000018293	Dynamic 4
C1qbp	ENSMUSG00000018446	Dynamic 4
Mybbp1a	ENSMUSG00000040463	Dynamic 4
Emc6	ENSMUSG00000047260	Dynamic 4
Cluh	ENSMUSG00000020741	Dynamic 4
Tsr1	ENSMUSG00000038335	Dynamic 4
Rpl23a	ENSMUSG00000058546	Dynamic 4
Psmd11	ENSMUSG00000017428	Dynamic 4
Utp18	ENSMUSG00000054079	Dynamic 4
Phb	ENSMUSG00000038845	Dynamic 4
Atp5g1	ENSMUSG00000006057	Dynamic 4
Kpnb1	ENSMUSG00000001440	Dynamic 4
E130012A19Rik	ENSMUSG00000043439	Dynamic 4
Stat5a	ENSMUSG00000004043	Dynamic 4
Psme3	ENSMUSG00000078652	Dynamic 4
Ubtf	ENSMUSG00000020923	Dynamic 4
Ftsj3	ENSMUSG00000020706	Dynamic 4
Nol11	ENSMUSG00000018433	Dynamic 4
Sumo2	ENSMUSG00000020738	Dynamic 4
Galk1	ENSMUSG00000020766	Dynamic 4
Srsf2	ENSMUSG00000034120	Dynamic 4
Fasn	ENSMUSG00000025153	Dynamic 4
Gtpbp4	ENSMUSG00000021149	Dynamic 4
Psma2	ENSMUSG00000015671	Dynamic 4
Nop16	ENSMUSG00000025869	Dynamic 4
Tmed9	ENSMUSG00000058569	Dynamic 4
Ddx46	ENSMUSG00000021500	Dynamic 4
Hnrnpa0	ENSMUSG00000007836	Dynamic 4
Hnrnpk	ENSMUSG00000021546	Dynamic 4
Nsun2	ENSMUSG00000021595	Dynamic 4
Mrpl36	ENSMUSG00000021607	Dynamic 4
Btf3	ENSMUSG00000021660	Dynamic 4
Smn1	ENSMUSG00000021645	Dynamic 4
Ddx1	ENSMUSG00000037149	Dynamic 4
Odc1	ENSMUSG00000011179	Dynamic 4
Twistnb	ENSMUSG00000020561	Dynamic 4
Rpl36al	ENSMUSG00000049751	Dynamic 4
Mthfd1	ENSMUSG00000021048	Dynamic 4
Eif2s1	ENSMUSG00000021116	Dynamic 4
Tmed10	ENSMUSG00000021248	Dynamic 4
Glrx5	ENSMUSG00000021102	Dynamic 4
Cinp	ENSMUSG00000021276	Dynamic 4
Eif5	ENSMUSG00000021282	Dynamic 4
Trmt61a	ENSMUSG00000060950	Dynamic 4
Brix1	ENSMUSG00000022247	Dynamic 4
Tars	ENSMUSG00000022241	Dynamic 4
Pabpc1	ENSMUSG00000022283	Dynamic 4
Bop1	ENSMUSG00000022557	Dynamic 4
Txn2	ENSMUSG00000005354	Dynamic 4
Rps19bp1	ENSMUSG00000051518	Dynamic 4
St13	ENSMUSG00000022403	Dynamic 4
Polr3h	ENSMUSG00000022476	Dynamic 4
Nhp2l1	ENSMUSG00000063480	Dynamic 4
Rrp7a	ENSMUSG00000018040	Dynamic 4
Sco2	ENSMUSG00000091780	Dynamic 4
Larp4	ENSMUSG00000023025	Dynamic 4
Hnrnpa1	ENSMUSG00000046434	Dynamic 4
Rsl1d1	ENSMUSG00000005846	Dynamic 4
Gspt1	ENSMUSG00000062203	Dynamic 4
Ece2	ENSMUSG00000022842	Dynamic 4
Eif4g1	ENSMUSG00000045983	Dynamic 4
Tfrc	ENSMUSG00000022797	Dynamic 4
Umps	ENSMUSG00000022814	Dynamic 4
Fam162a	ENSMUSG00000003955	Dynamic 4
Naa50	ENSMUSG00000022698	Dynamic 4
Tomm70a	ENSMUSG00000022752	Dynamic 4
Gart	ENSMUSG00000022962	Dynamic 4
Mrps6	ENSMUSG00000039680	Dynamic 4
Hmgn1	ENSMUSG00000040681	Dynamic 4
Luc7l	ENSMUSG00000024188	Dynamic 4
Uqcc2	ENSMUSG00000024208	Dynamic 4
Srpk1	ENSMUSG00000004865	Dynamic 4
Srsf3	ENSMUSG00000071172	Dynamic 4
Wdr4	ENSMUSG00000024037	Dynamic 4
U2af1	ENSMUSG00000061613	Dynamic 4
Rrp1b	ENSMUSG00000058392	Dynamic 4
Hnrnpm	ENSMUSG00000059208	Dynamic 4
Cd320	ENSMUSG00000002308	Dynamic 4
Wdr46	ENSMUSG00000024312	Dynamic 4
Rps18	ENSMUSG00000008668	Dynamic 4
Mrps18b	ENSMUSG00000024436	Dynamic 4
Gnl1	ENSMUSG00000024429	Dynamic 4
Slc29a1	ENSMUSG00000023942	Dynamic 4
Polr1c	ENSMUSG00000067148	Dynamic 4
Rpl7l1	ENSMUSG00000063888	Dynamic 4
Bysl	ENSMUSG00000023988	Dynamic 4
Mydgf	ENSMUSG00000019579	Dynamic 4
Clpp	ENSMUSG00000002660	Dynamic 4
Wdr43	ENSMUSG00000041057	Dynamic 4
Srsf7	ENSMUSG00000024097	Dynamic 4
Erdr1	ENSMUSG00000096768	Dynamic 4
Etf1	ENSMUSG00000024360	Dynamic 4
Hspa9	ENSMUSG00000024359	Dynamic 4
Prelid2	ENSMUSG00000056671	Dynamic 4
Tcerg1	ENSMUSG00000024498	Dynamic 4
Eif1a	ENSMUSG00000057561	Dynamic 4
Tcof1	ENSMUSG00000024613	Dynamic 4
Nars	ENSMUSG00000024587	Dynamic 4
Gm16286	ENSMUSG00000024571	Dynamic 4
Banf1	ENSMUSG00000024844	Dynamic 4
Sssca1	ENSMUSG00000079478	Dynamic 4
Ppp1r14b	ENSMUSG00000056612	Dynamic 4
Wdr74	ENSMUSG00000042729	Dynamic 4
Eef1g	ENSMUSG00000071644	Dynamic 4
Prpf19	ENSMUSG00000024735	Dynamic 4
Ccdc86	ENSMUSG00000024732	Dynamic 4
Zfp91	ENSMUSG00000024695	Dynamic 4
Pum3	ENSMUSG00000041360	Dynamic 4
Rcl1	ENSMUSG00000024785	Dynamic 4
Rrp12	ENSMUSG00000035049	Dynamic 4
Npm3	ENSMUSG00000056209	Dynamic 4
Nolc1	ENSMUSG00000015176	Dynamic 4
Pdcd11	ENSMUSG00000025047	Dynamic 4
Eif3a	ENSMUSG00000024991	Dynamic 4
Rpl7	ENSMUSG00000043716	Dynamic 5
Ass1	ENSMUSG00000076441	Dynamic 5
Ckap5	ENSMUSG00000040549	Dynamic 5
Pdia3	ENSMUSG00000027248	Dynamic 5
Rrbp1	ENSMUSG00000027422	Dynamic 5
Ptpn1	ENSMUSG00000027540	Dynamic 5
Rps4x	ENSMUSG00000031320	Dynamic 5
Ostc	ENSMUSG00000041084	Dynamic 5
Rplp0	ENSMUSG00000067274	Dynamic 5
Lag3	ENSMUSG00000030124	Dynamic 5
Rps5	ENSMUSG00000012848	Dynamic 5
E2f8	ENSMUSG00000046179	Dynamic 5
Cd2bp2	ENSMUSG00000042502	Dynamic 5
Gnptab	ENSMUSG00000035311	Dynamic 5
Calr	ENSMUSG00000003814	Dynamic 5
Mt3	ENSMUSG00000031760	Dynamic 5
Mt1	ENSMUSG00000031765	Dynamic 5
Cmtm7	ENSMUSG00000032436	Dynamic 5
Plek	ENSMUSG00000020120	Dynamic 5
Brca1	ENSMUSG00000017146	Dynamic 5
Glrx	ENSMUSG00000021591	Dynamic 5
Itgb7	ENSMUSG00000001281	Dynamic 5
Coro7	ENSMUSG00000039637	Dynamic 5
Sdf2l1	ENSMUSG00000022769	Dynamic 5
Tceb2	ENSMUSG00000055839	Dynamic 5
Eif1ad	ENSMUSG00000024841	Dynamic 5
Ehd1	ENSMUSG00000024772	Dynamic 5
Rasgrp2	ENSMUSG00000032946	Dynamic 5
Tmem2	ENSMUSG00000024754	Dynamic 5
Cops5	ENSMUSG00000025917	Dynamic 5
Zap70	ENSMUSG00000026117	Dynamic 5
Mrpl30	ENSMUSG00000026087	Dynamic 5
Sgol2a	ENSMUSG00000026039	Dynamic 5
Icos	ENSMUSG00000026009	Dynamic 5
Acadl	ENSMUSG00000026003	Dynamic 5
Bard1	ENSMUSG00000026196	Dynamic 5
Arpc2	ENSMUSG00000006304	Dynamic 5
Tuba4a	ENSMUSG00000026202	Dynamic 5
Farsb	ENSMUSG00000026245	Dynamic 5
Psmd1	ENSMUSG00000026229	Dynamic 5
Eif4e2	ENSMUSG00000026254	Dynamic 5
Hjurp	ENSMUSG00000044783	Dynamic 5
Ppp1r7	ENSMUSG00000026275	Dynamic 5
Hdlbp	ENSMUSG00000034088	Dynamic 5
Dtymk	ENSMUSG00000026281	Dynamic 5
Tsn	ENSMUSG00000026374	Dynamic 5
Cacna1s	ENSMUSG00000026407	Dynamic 5
Kif14	ENSMUSG00000041498	Dynamic 5
Aspm	ENSMUSG00000033952	Dynamic 5
Uchl5	ENSMUSG00000018189	Dynamic 5
Arpc5	ENSMUSG00000008475	Dynamic 5
Mrps14	ENSMUSG00000058267	Dynamic 5
Cenpl	ENSMUSG00000026708	Dynamic 5
Nuf2	ENSMUSG00000026683	Dynamic 5
Ndufs2	ENSMUSG00000013593	Dynamic 5
Exo1	ENSMUSG00000039748	Dynamic 5
Parp1	ENSMUSG00000026496	Dynamic 5
Cnih4	ENSMUSG00000062169	Dynamic 5
Dtl	ENSMUSG00000037474	Dynamic 5
Hspa14	ENSMUSG00000051396	Dynamic 5
Sephs1	ENSMUSG00000026662	Dynamic 5
Mcm10	ENSMUSG00000026669	Dynamic 5
Nudt5	ENSMUSG00000025817	Dynamic 5
Atp5c1	ENSMUSG00000025781	Dynamic 5
Ssna1	ENSMUSG00000026966	Dynamic 5
Sapcd2	ENSMUSG00000026955	Dynamic 5
Ppp2r4	ENSMUSG00000039515	Dynamic 5
Swi5	ENSMUSG00000044627	Dynamic 5
Psmb7	ENSMUSG00000026750	Dynamic 5
Arl5a	ENSMUSG00000036093	Dynamic 5
Psmd14	ENSMUSG00000026914	Dynamic 5
Spc25	ENSMUSG00000005233	Dynamic 5
Hat1	ENSMUSG00000027018	Dynamic 5
Atp5g3	ENSMUSG00000018770	Dynamic 5
Ube2e3	ENSMUSG00000027011	Dynamic 5
Psmc3	ENSMUSG00000002102	Dynamic 5
Hsd17b12	ENSMUSG00000027195	Dynamic 5
Apip	ENSMUSG00000010911	Dynamic 5
Ccdc34	ENSMUSG00000027160	Dynamic 5
Arhgap11a	ENSMUSG00000041219	Dynamic 5
Bub1b	ENSMUSG00000040084	Dynamic 5
Knstrn	ENSMUSG00000027331	Dynamic 5
Casc5	ENSMUSG00000027326	Dynamic 5
Ehd4	ENSMUSG00000027293	Dynamic 5
Wdr76	ENSMUSG00000027242	Dynamic 5
Ncaph	ENSMUSG00000034906	Dynamic 5
Bub1	ENSMUSG00000027379	Dynamic 5
Ckap2l	ENSMUSG00000048327	Dynamic 5
Pcna	ENSMUSG00000027342	Dynamic 5
Dstn	ENSMUSG00000015932	Dynamic 5
Fkbp1a	ENSMUSG00000032966	Dynamic 5
Mapre1	ENSMUSG00000027479	Dynamic 5
E2f1	ENSMUSG00000027490	Dynamic 5
1110008F13Rik	ENSMUSG00000027637	Dynamic 5
Rpn2	ENSMUSG00000027642	Dynamic 5
Ctnnbl1	ENSMUSG00000027649	Dynamic 5
Mybl2	ENSMUSG00000017861	Dynamic 5
Ywhab	ENSMUSG00000018326	Dynamic 5
Aurka	ENSMUSG00000027496	Dynamic 5
Nelfcd	ENSMUSG00000016253	Dynamic 5
Ctsz	ENSMUSG00000016256	Dynamic 5
Atp5e	ENSMUSG00000016252	Dynamic 5
Slmo2	ENSMUSG00000016257	Dynamic 5
Plp2	ENSMUSG00000031146	Dynamic 5
Suv39h1	ENSMUSG00000039231	Dynamic 5
Ebp	ENSMUSG00000031168	Dynamic 5
Ndufb11	ENSMUSG00000031059	Dynamic 5
Uba1	ENSMUSG00000001924	Dynamic 5
Ube2a	ENSMUSG00000016308	Dynamic 5
Hprt	ENSMUSG00000025630	Dynamic 5
Hmgb3	ENSMUSG00000015217	Dynamic 5
Bcap31	ENSMUSG00000002015	Dynamic 5
Idh3g	ENSMUSG00000002010	Dynamic 5
Ssr4	ENSMUSG00000002014	Dynamic 5
Naa10	ENSMUSG00000031388	Dynamic 5
Fundc2	ENSMUSG00000031198	Dynamic 5
Pola1	ENSMUSG00000006678	Dynamic 5
Pdzd11	ENSMUSG00000015668	Dynamic 5
Kif4	ENSMUSG00000034311	Dynamic 5
Nono	ENSMUSG00000031311	Dynamic 5
Pbdc1	ENSMUSG00000031226	Dynamic 5
Cox7b	ENSMUSG00000031231	Dynamic 5
Hmgn5	ENSMUSG00000031245	Dynamic 5
Ngfrap1	ENSMUSG00000046432	Dynamic 5
Eif1ax	ENSMUSG00000067194	Dynamic 5
Ndufb5	ENSMUSG00000027673	Dynamic 5
Plk4	ENSMUSG00000025758	Dynamic 5
Ndufc1	ENSMUSG00000037152	Dynamic 5
Exosc8	ENSMUSG00000027752	Dynamic 5
Ssr3	ENSMUSG00000027828	Dynamic 5
Ssr2	ENSMUSG00000041355	Dynamic 5
Dap3	ENSMUSG00000068921	Dynamic 5
Mtx1	ENSMUSG00000064068	Dynamic 5
Pmvk	ENSMUSG00000027952	Dynamic 5
Tpm3	ENSMUSG00000027940	Dynamic 5
S100a13	ENSMUSG00000042312	Dynamic 5
S100a4	ENSMUSG00000001020	Dynamic 5
S100a10	ENSMUSG00000041959	Dynamic 5
Hist2h2ac	ENSMUSG00000068855	Dynamic 5
Cd2	ENSMUSG00000027863	Dynamic 5
Atp5f1	ENSMUSG00000000563	Dynamic 5
Lamtor5	ENSMUSG00000087260	Dynamic 5
Sars	ENSMUSG00000068739	Dynamic 5
Rps20	ENSMUSG00000028234	Dynamic 5
Rab2a	ENSMUSG00000047187	Dynamic 5
Casp8ap2	ENSMUSG00000028282	Dynamic 5
Ndufb6	ENSMUSG00000071014	Dynamic 5
Bag1	ENSMUSG00000028416	Dynamic 5
Dctn3	ENSMUSG00000028447	Dynamic 5
Vcp	ENSMUSG00000028452	Dynamic 5
Clta	ENSMUSG00000028478	Dynamic 5
Melk	ENSMUSG00000035683	Dynamic 5
Ncbp1	ENSMUSG00000028330	Dynamic 5
Sec61b	ENSMUSG00000053317	Dynamic 5
Txn1	ENSMUSG00000028367	Dynamic 5
Alad	ENSMUSG00000028393	Dynamic 5
Pole3	ENSMUSG00000028394	Dynamic 5
Rps6	ENSMUSG00000028495	Dynamic 5
Usp1	ENSMUSG00000028560	Dynamic 5
Yipf1	ENSMUSG00000057375	Dynamic 5
Cdkn2c	ENSMUSG00000028551	Dynamic 5
Rad54l	ENSMUSG00000028702	Dynamic 5
Prdx1	ENSMUSG00000028691	Dynamic 5
Rps8	ENSMUSG00000047675	Dynamic 5
Kif2c	ENSMUSG00000028678	Dynamic 5
Elovl1	ENSMUSG00000006390	Dynamic 5
Ppih	ENSMUSG00000060288	Dynamic 5
Ndufs5	ENSMUSG00000028648	Dynamic 5
Psmb2	ENSMUSG00000028837	Dynamic 5
Zcchc17	ENSMUSG00000028772	Dynamic 5
Taf12	ENSMUSG00000028899	Dynamic 5
Rpa2	ENSMUSG00000028884	Dynamic 5
Nudc	ENSMUSG00000028851	Dynamic 5
Hmgn2	ENSMUSG00000003038	Dynamic 5
Aunip	ENSMUSG00000078521	Dynamic 5
E2f2	ENSMUSG00000018983	Dynamic 5
Cdc42	ENSMUSG00000006699	Dynamic 5
Minos1	ENSMUSG00000050608	Dynamic 5
Capzb	ENSMUSG00000028745	Dynamic 5
Sdhb	ENSMUSG00000009863	Dynamic 5
Szrd1	ENSMUSG00000040842	Dynamic 5
Mad2l2	ENSMUSG00000029003	Dynamic 5
Park7	ENSMUSG00000028964	Dynamic 5
Acot7	ENSMUSG00000028937	Dynamic 5
Rer1	ENSMUSG00000029048	Dynamic 5
Mrpl20	ENSMUSG00000029066	Dynamic 5
Aurkaip1	ENSMUSG00000065990	Dynamic 5
Cpsf3l	ENSMUSG00000029034	Dynamic 5
Tnfrsf18	ENSMUSG00000041954	Dynamic 5
Dbf4	ENSMUSG00000002297	Dynamic 5
Hadha	ENSMUSG00000025745	Dynamic 5
Ywhah	ENSMUSG00000018965	Dynamic 5
Whsc1	ENSMUSG00000057406	Dynamic 5
Grpel1	ENSMUSG00000029198	Dynamic 5
Wdr1	ENSMUSG00000005103	Dynamic 5
Ncapg	ENSMUSG00000015880	Dynamic 5
Rfc1	ENSMUSG00000029191	Dynamic 5
Paics	ENSMUSG00000029247	Dynamic 5
Utp3	ENSMUSG00000070697	Dynamic 5
2011-09-01	ENSMUSG00000058013	Dynamic 5
Mrps18c	ENSMUSG00000016833	Dynamic 5
Pole	ENSMUSG00000007080	Dynamic 5
Coro1c	ENSMUSG00000004530	Dynamic 5
Mlec	ENSMUSG00000048578	Dynamic 5
Pop5	ENSMUSG00000060152	Dynamic 5
Dynll1	ENSMUSG00000009013	Dynamic 5
Cox6a1	ENSMUSG00000041697	Dynamic 5
Erp29	ENSMUSG00000029616	Dynamic 5
Ppp1cc	ENSMUSG00000004455	Dynamic 5
Vps29	ENSMUSG00000029462	Dynamic 5
Arpc3	ENSMUSG00000029465	Dynamic 5
Kntc1	ENSMUSG00000029414	Dynamic 5
Arl6ip4	ENSMUSG00000029404	Dynamic 5
Cdk2ap1	ENSMUSG00000029394	Dynamic 5
Setd8	ENSMUSG00000049327	Dynamic 5
Chchd2	ENSMUSG00000070493	Dynamic 5
Eif4h	ENSMUSG00000040731	Dynamic 5
Baz1b	ENSMUSG00000002748	Dynamic 5
Mdh2	ENSMUSG00000019179	Dynamic 5
Polr2j	ENSMUSG00000039771	Dynamic 5
Fis1	ENSMUSG00000019054	Dynamic 5
Ap1s1	ENSMUSG00000004849	Dynamic 5
Srrt	ENSMUSG00000037364	Dynamic 5
Cops6	ENSMUSG00000019494	Dynamic 5
Get4	ENSMUSG00000025858	Dynamic 5
Adap1	ENSMUSG00000056413	Dynamic 5
Cox19	ENSMUSG00000045438	Dynamic 5
Nudt1	ENSMUSG00000036639	Dynamic 5
Rac1	ENSMUSG00000001847	Dynamic 5
Arpc1b	ENSMUSG00000029622	Dynamic 5
Bud31	ENSMUSG00000038722	Dynamic 5
Gtf3a	ENSMUSG00000016503	Dynamic 5
Rfc3	ENSMUSG00000033970	Dynamic 5
Ndufa4	ENSMUSG00000029632	Dynamic 5
Mtpn	ENSMUSG00000029840	Dynamic 5
Clec2l	ENSMUSG00000079598	Dynamic 5
Ndufb2	ENSMUSG00000002416	Dynamic 5
Gars	ENSMUSG00000029777	Dynamic 5
Mad2l1	ENSMUSG00000029910	Dynamic 5
Il12rb2	ENSMUSG00000018341	Dynamic 5
Mrpl35	ENSMUSG00000052962	Dynamic 5
Capg	ENSMUSG00000056737	Dynamic 5
Mthfd2	ENSMUSG00000005667	Dynamic 5
Snrpg	ENSMUSG00000057278	Dynamic 5
Mcm2	ENSMUSG00000002870	Dynamic 5
Mrps25	ENSMUSG00000014551	Dynamic 5
Rpl32	ENSMUSG00000057841	Dynamic 5
Ptms	ENSMUSG00000030122	Dynamic 5
Ncapd2	ENSMUSG00000038252	Dynamic 5
Mrpl51	ENSMUSG00000030335	Dynamic 5
Ndufa9	ENSMUSG00000000399	Dynamic 5
Rad51ap1	ENSMUSG00000030346	Dynamic 5
Foxm1	ENSMUSG00000001517	Dynamic 5
H2afj	ENSMUSG00000060032	Dynamic 5
Arhgdib	ENSMUSG00000030220	Dynamic 5
Dera	ENSMUSG00000030225	Dynamic 5
Chmp2a	ENSMUSG00000033916	Dynamic 5
Ube2m	ENSMUSG00000005575	Dynamic 5
Sae1	ENSMUSG00000052833	Dynamic 5
Tmem160	ENSMUSG00000019158	Dynamic 5
Clptm1	ENSMUSG00000002981	Dynamic 5
Snrpa	ENSMUSG00000061479	Dynamic 5
Psmc4	ENSMUSG00000030603	Dynamic 5
Timm50	ENSMUSG00000003438	Dynamic 5
Med29	ENSMUSG00000003444	Dynamic 5
Mrps12	ENSMUSG00000045948	Dynamic 5
Ech1	ENSMUSG00000053898	Dynamic 5
Actn4	ENSMUSG00000054808	Dynamic 5
Psmd8	ENSMUSG00000030591	Dynamic 5
Capns1	ENSMUSG00000001794	Dynamic 5
Tbcb	ENSMUSG00000006095	Dynamic 5
Polr2i	ENSMUSG00000019738	Dynamic 5
Zbtb32	ENSMUSG00000006310	Dynamic 5
Cox6b1	ENSMUSG00000036751	Dynamic 5
Haus5	ENSMUSG00000078762	Dynamic 5
Tmem147	ENSMUSG00000006315	Dynamic 5
Uba2	ENSMUSG00000052997	Dynamic 5
Pdcd5	ENSMUSG00000030417	Dynamic 5
Ccne1	ENSMUSG00000002068	Dynamic 5
Pop4	ENSMUSG00000030423	Dynamic 5
Pold1	ENSMUSG00000038644	Dynamic 5
Nup62	ENSMUSG00000109511	Dynamic 5
Pih1d1	ENSMUSG00000003423	Dynamic 5
Nucb1	ENSMUSG00000030824	Dynamic 5
Cib1	ENSMUSG00000030538	Dynamic 5
Sec11a	ENSMUSG00000025724	Dynamic 5
Alg8	ENSMUSG00000035704	Dynamic 5
Clpb	ENSMUSG00000001829	Dynamic 5
Psma1	ENSMUSG00000030751	Dynamic 5
Arl6ip1	ENSMUSG00000030654	Dynamic 5
Coq7	ENSMUSG00000030652	Dynamic 5
Plk1	ENSMUSG00000030867	Dynamic 5
Nsmce1	ENSMUSG00000030750	Dynamic 5
Lat	ENSMUSG00000030742	Dynamic 5
Hirip3	ENSMUSG00000042606	Dynamic 5
Bub3	ENSMUSG00000066979	Dynamic 5
Glrx3	ENSMUSG00000031068	Dynamic 5
Pkp3	ENSMUSG00000054065	Dynamic 5
Rnh1	ENSMUSG00000038650	Dynamic 5
Taldo1	ENSMUSG00000025503	Dynamic 5
Lsp1	ENSMUSG00000018819	Dynamic 5
Tssc4	ENSMUSG00000045752	Dynamic 5
Nap1l4	ENSMUSG00000059119	Dynamic 5
Pcmt1	ENSMUSG00000019795	Dynamic 5
Abracl	ENSMUSG00000078453	Dynamic 5
Ifngr1	ENSMUSG00000020009	Dynamic 5
Cenpw	ENSMUSG00000075266	Dynamic 5
Cdk1	ENSMUSG00000019942	Dynamic 5
Cisd1	ENSMUSG00000037710	Dynamic 5
Chchd10	ENSMUSG00000049422	Dynamic 5
Fam207a	ENSMUSG00000032977	Dynamic 5
Sumo3	ENSMUSG00000020265	Dynamic 5
Cdc34	ENSMUSG00000020307	Dynamic 5
Bsg	ENSMUSG00000023175	Dynamic 5
Ptbp1	ENSMUSG00000006498	Dynamic 5
Cnn2	ENSMUSG00000004665	Dynamic 5
Ndufs7	ENSMUSG00000020153	Dynamic 5
Dazap1	ENSMUSG00000069565	Dynamic 5
Rps15	ENSMUSG00000063457	Dynamic 5
Mbd3	ENSMUSG00000035478	Dynamic 5
Uqcr11	ENSMUSG00000020163	Dynamic 5
Plekhj1	ENSMUSG00000035278	Dynamic 5
Timm13	ENSMUSG00000020219	Dynamic 5
Sgta	ENSMUSG00000004937	Dynamic 5
Map2k2	ENSMUSG00000035027	Dynamic 5
Eef2	ENSMUSG00000034994	Dynamic 5
Fzr1	ENSMUSG00000020235	Dynamic 5
Aes	ENSMUSG00000054452	Dynamic 5
Slc25a3	ENSMUSG00000061904	Dynamic 5
Mrpl42	ENSMUSG00000062981	Dynamic 5
Glipr1	ENSMUSG00000056888	Dynamic 5
Yeats4	ENSMUSG00000020171	Dynamic 5
Rap1b	ENSMUSG00000052681	Dynamic 5
Prim1	ENSMUSG00000025395	Dynamic 5
Naca	ENSMUSG00000061315	Dynamic 5
Timeless	ENSMUSG00000039994	Dynamic 5
Cs	ENSMUSG00000005683	Dynamic 5
Trappc5	ENSMUSG00000040236	Dynamic 5
Ckap2	ENSMUSG00000037725	Dynamic 5
Vdac3	ENSMUSG00000008892	Dynamic 5
Gins4	ENSMUSG00000031546	Dynamic 5
Eri1	ENSMUSG00000031527	Dynamic 5
Slc25a4	ENSMUSG00000031633	Dynamic 5
Casp3	ENSMUSG00000031628	Dynamic 5
Neil3	ENSMUSG00000039396	Dynamic 5
2700029M09Rik	ENSMUSG00000038005	Dynamic 5
Ndufa13	ENSMUSG00000036199	Dynamic 5
Cope	ENSMUSG00000055681	Dynamic 5
2810428I15Rik	ENSMUSG00000058833	Dynamic 5
Fkbp8	ENSMUSG00000019428	Dynamic 5
Isyna1	ENSMUSG00000019139	Dynamic 5
Babam1	ENSMUSG00000031820	Dynamic 5
Ankle1	ENSMUSG00000046295	Dynamic 5
Mvb12a	ENSMUSG00000031813	Dynamic 5
Pgls	ENSMUSG00000031807	Dynamic 5
Ap1m1	ENSMUSG00000003033	Dynamic 5
Rbmxl1	ENSMUSG00000037070	Dynamic 5
Lsm6	ENSMUSG00000031683	Dynamic 5
Tecr	ENSMUSG00000031708	Dynamic 5
Ddx39	ENSMUSG00000005481	Dynamic 5
Gadd45gip1	ENSMUSG00000033751	Dynamic 5
Syce2	ENSMUSG00000003824	Dynamic 5
Prdx2	ENSMUSG00000005161	Dynamic 5
Orc6	ENSMUSG00000031697	Dynamic 5
Nudt21	ENSMUSG00000031754	Dynamic 5
Polr2c	ENSMUSG00000031783	Dynamic 5
Got2	ENSMUSG00000031672	Dynamic 5
Gm8730	ENSMUSG00000063696	Dynamic 5
Cmtm4	ENSMUSG00000096188	Dynamic 5
Tmem208	ENSMUSG00000014856	Dynamic 5
Ctcf	ENSMUSG00000005698	Dynamic 5
Cenpn	ENSMUSG00000031756	Dynamic 5
Gins2	ENSMUSG00000031821	Dynamic 5
Emc8	ENSMUSG00000031819	Dynamic 5
Klhdc4	ENSMUSG00000040263	Dynamic 5
Cyba	ENSMUSG00000006519	Dynamic 5
Psmd6	ENSMUSG00000021737	Dynamic 5
Rpl15	ENSMUSG00000012405	Dynamic 5
2700060E02Rik	ENSMUSG00000021807	Dynamic 5
Gng2	ENSMUSG00000043004	Dynamic 5
Dnajc9	ENSMUSG00000021811	Dynamic 5
Mrps16	ENSMUSG00000049960	Dynamic 5
Vdac2	ENSMUSG00000021771	Dynamic 5
Spcs1	ENSMUSG00000021917	Dynamic 5
Dph3	ENSMUSG00000021905	Dynamic 5
Psmc6	ENSMUSG00000021832	Dynamic 5
Dlgap5	ENSMUSG00000037544	Dynamic 5
Pnp	ENSMUSG00000021871	Dynamic 5
Hnrnpc	ENSMUSG00000060373	Dynamic 5
Supt16	ENSMUSG00000035726	Dynamic 5
Haus4	ENSMUSG00000022177	Dynamic 5
Nedd8	ENSMUSG00000010376	Dynamic 5
Ripk3	ENSMUSG00000022221	Dynamic 5
Gzmb	ENSMUSG00000015437	Dynamic 5
N6amt2	ENSMUSG00000021951	Dynamic 5
Mrpl57	ENSMUSG00000021967	Dynamic 5
Phf11b	ENSMUSG00000091649	Dynamic 5
Rnaseh2b	ENSMUSG00000021932	Dynamic 5
Ctsb	ENSMUSG00000021939	Dynamic 5
Pbk	ENSMUSG00000022033	Dynamic 5
Esco2	ENSMUSG00000022034	Dynamic 5
Cdca2	ENSMUSG00000048922	Dynamic 5
Reep4	ENSMUSG00000033589	Dynamic 5
Esd	ENSMUSG00000021996	Dynamic 5
Lcp1	ENSMUSG00000021998	Dynamic 5
Dnajc15	ENSMUSG00000022013	Dynamic 5
Sugt1	ENSMUSG00000022024	Dynamic 5
Diaph3	ENSMUSG00000022021	Dynamic 5
Uchl3	ENSMUSG00000022111	Dynamic 5
Pin1	ENSMUSG00000032171	Dynamic 5
Cdc37	ENSMUSG00000019471	Dynamic 5
Cdkn2d	ENSMUSG00000096472	Dynamic 5
Smarca4	ENSMUSG00000032187	Dynamic 5
Prkcsh	ENSMUSG00000003402	Dynamic 5
Elof1	ENSMUSG00000013822	Dynamic 5
2007-09-01	ENSMUSG00000001833	Dynamic 5
Ncapd3	ENSMUSG00000035024	Dynamic 5
Hmbs	ENSMUSG00000032126	Dynamic 5
Atp5l	ENSMUSG00000038717	Dynamic 5
Rdx	ENSMUSG00000032050	Dynamic 5
Psma4	ENSMUSG00000032301	Dynamic 5
Kif23	ENSMUSG00000032254	Dynamic 5
Snapc5	ENSMUSG00000032398	Dynamic 5
Tipin	ENSMUSG00000032397	Dynamic 5
Rab11a	ENSMUSG00000004771	Dynamic 5
Rps27l	ENSMUSG00000036781	Dynamic 5
Mns1	ENSMUSG00000032221	Dynamic 5
Arpp19	ENSMUSG00000007656	Dynamic 5
Cox7a2	ENSMUSG00000032330	Dynamic 5
Ttk	ENSMUSG00000038379	Dynamic 5
Topbp1	ENSMUSG00000032555	Dynamic 5
Poc1a	ENSMUSG00000023345	Dynamic 5
Rpl29	ENSMUSG00000048758	Dynamic 5
Manf	ENSMUSG00000032575	Dynamic 5
Cyb561d2	ENSMUSG00000037190	Dynamic 5
Gnai2	ENSMUSG00000032562	Dynamic 5
Gmppb	ENSMUSG00000070284	Dynamic 5
Gpx1	ENSMUSG00000063856	Dynamic 5
Impdh2	ENSMUSG00000062867	Dynamic 5
Tma7	ENSMUSG00000091537	Dynamic 5
Smarcc1	ENSMUSG00000032481	Dynamic 5
Oxsr1	ENSMUSG00000036737	Dynamic 5
Rpl14	ENSMUSG00000025794	Dynamic 5
Higd1a	ENSMUSG00000038412	Dynamic 5
Kif15	ENSMUSG00000036768	Dynamic 5
Drg1	ENSMUSG00000020457	Dynamic 5
Sf3a1	ENSMUSG00000002129	Dynamic 5
Mrps24	ENSMUSG00000020477	Dynamic 5
Dbnl	ENSMUSG00000020476	Dynamic 5
Pold2	ENSMUSG00000020471	Dynamic 5
Ppia	ENSMUSG00000071866	Dynamic 5
H2afv	ENSMUSG00000041126	Dynamic 5
Myo1g	ENSMUSG00000020437	Dynamic 5
Fignl1	ENSMUSG00000035455	Dynamic 5
Mdh1	ENSMUSG00000020321	Dynamic 5
Snrnp25	ENSMUSG00000040767	Dynamic 5
Spdl1	ENSMUSG00000069910	Dynamic 5
Havcr2	ENSMUSG00000020399	Dynamic 5
Gnb2l1	ENSMUSG00000020372	Dynamic 5
Canx	ENSMUSG00000020368	Dynamic 5
Ppp2ca	ENSMUSG00000020349	Dynamic 5
Vdac1	ENSMUSG00000020402	Dynamic 5
Uqcrq	ENSMUSG00000044894	Dynamic 5
Atox1	ENSMUSG00000018585	Dynamic 5
Sap30l	ENSMUSG00000020519	Dynamic 5
Med9	ENSMUSG00000061650	Dynamic 5
Rpl26	ENSMUSG00000060938	Dynamic 5
Aurkb	ENSMUSG00000020897	Dynamic 5
Trappc1	ENSMUSG00000049299	Dynamic 5
Naa38	ENSMUSG00000059278	Dynamic 5
Mpdu1	ENSMUSG00000018761	Dynamic 5
Derl2	ENSMUSG00000018442	Dynamic 5
Fam64a	ENSMUSG00000020808	Dynamic 5
Txndc17	ENSMUSG00000020803	Dynamic 5
Gsg2	ENSMUSG00000050107	Dynamic 5
Rpa1	ENSMUSG00000000751	Dynamic 5
Pitpna	ENSMUSG00000017781	Dynamic 5
Timm22	ENSMUSG00000020843	Dynamic 5
Blmh	ENSMUSG00000020840	Dynamic 5
Spag5	ENSMUSG00000002055	Dynamic 5
Tmem97	ENSMUSG00000037278	Dynamic 5
Dynll2	ENSMUSG00000020483	Dynamic 5
Mrps23	ENSMUSG00000023723	Dynamic 5
Mmd	ENSMUSG00000003948	Dynamic 5
Luc7l3	ENSMUSG00000020863	Dynamic 5
Lrrc59	ENSMUSG00000020869	Dynamic 5
Eme1	ENSMUSG00000039055	Dynamic 5
Snf8	ENSMUSG00000006058	Dynamic 5
Cisd3	ENSMUSG00000078695	Dynamic 5
Psmb3	ENSMUSG00000069744	Dynamic 5
Psmd3	ENSMUSG00000017221	Dynamic 5
Cdc6	ENSMUSG00000017499	Dynamic 5
Nt5c3b	ENSMUSG00000017176	Dynamic 5
Tubg1	ENSMUSG00000035198	Dynamic 5
Rdm1	ENSMUSG00000010362	Dynamic 5
Lsm12	ENSMUSG00000020922	Dynamic 5
BC030867	ENSMUSG00000034773	Dynamic 5
Psmc5	ENSMUSG00000020708	Dynamic 5
Psmd12	ENSMUSG00000020720	Dynamic 5
Prkar1a	ENSMUSG00000020612	Dynamic 5
Fam20a	ENSMUSG00000020614	Dynamic 5
Ict1	ENSMUSG00000018858	Dynamic 5
Atp5h	ENSMUSG00000034566	Dynamic 5
Mrps7	ENSMUSG00000046756	Dynamic 5
H3f3b	ENSMUSG00000016559	Dynamic 5
Syngr2	ENSMUSG00000048277	Dynamic 5
Eif4a3	ENSMUSG00000025580	Dynamic 5
P4hb	ENSMUSG00000025130	Dynamic 5
Alyref	ENSMUSG00000025134	Dynamic 5
Stra13	ENSMUSG00000025144	Dynamic 5
Gps1	ENSMUSG00000025156	Dynamic 5
Slc16a3	ENSMUSG00000025161	Dynamic 5
Gdi2	ENSMUSG00000021218	Dynamic 5
Pfkp	ENSMUSG00000021196	Dynamic 5
Hist1h2ak	ENSMUSG00000063021	Dynamic 5
Hist1h4i	ENSMUSG00000060639	Dynamic 5
Hist1h2bj	ENSMUSG00000069300	Dynamic 5
Hist1h3e	ENSMUSG00000069273	Dynamic 5
Hist1h4d	ENSMUSG00000061482	Dynamic 5
Hist1h1e	ENSMUSG00000051627	Dynamic 5
Hist1h3c	ENSMUSG00000069310	Dynamic 5
Uqcrfs1	ENSMUSG00000038462	Dynamic 5
Nol7	ENSMUSG00000063200	Dynamic 5
Cenpp	ENSMUSG00000021391	Dynamic 5
Sfxn1	ENSMUSG00000021474	Dynamic 5
Mxd3	ENSMUSG00000021485	Dynamic 5
Grk6	ENSMUSG00000074886	Dynamic 5
Pcbd2	ENSMUSG00000021496	Dynamic 5
Trip13	ENSMUSG00000021569	Dynamic 5
Tmem167	ENSMUSG00000012422	Dynamic 5
Ak6	ENSMUSG00000078941	Dynamic 5
Cenph	ENSMUSG00000045273	Dynamic 5
Cenpk	ENSMUSG00000021714	Dynamic 5
Trib2	ENSMUSG00000020601	Dynamic 5
Ywhaq	ENSMUSG00000076432	Dynamic 5
Acp1	ENSMUSG00000044573	Dynamic 5
Sypl	ENSMUSG00000020570	Dynamic 5
Baz1a	ENSMUSG00000035021	Dynamic 5
Psma6	ENSMUSG00000021024	Dynamic 5
Mis18bp1	ENSMUSG00000047534	Dynamic 5
Lrr1	ENSMUSG00000034883	Dynamic 5
Psma3	ENSMUSG00000060073	Dynamic 5
Fcf1	ENSMUSG00000021243	Dynamic 5
Ahsa1	ENSMUSG00000021037	Dynamic 5
Psmc1	ENSMUSG00000021178	Dynamic 5
Itpk1	ENSMUSG00000057963	Dynamic 5
Ifi27l2a	ENSMUSG00000079017	Dynamic 5
A230065H16Rik	ENSMUSG00000087075	Dynamic 5
2010107E04Rik	ENSMUSG00000021290	Dynamic 5
Siva1	ENSMUSG00000064326	Dynamic 5
Ncapg2	ENSMUSG00000042029	Dynamic 5
Rad21	ENSMUSG00000022314	Dynamic 5
Mrpl13	ENSMUSG00000022370	Dynamic 5
Atad2	ENSMUSG00000022360	Dynamic 5
Eef1d	ENSMUSG00000055762	Dynamic 5
Puf60	ENSMUSG00000002524	Dynamic 5
Exosc4	ENSMUSG00000034259	Dynamic 5
Cyc1	ENSMUSG00000022551	Dynamic 5
Eif3d	ENSMUSG00000016554	Dynamic 5
Ift27	ENSMUSG00000016637	Dynamic 5
Nol12	ENSMUSG00000033099	Dynamic 5
Triobp	ENSMUSG00000033088	Dynamic 5
Gcat	ENSMUSG00000006378	Dynamic 5
Eif3l	ENSMUSG00000033047	Dynamic 5
Polr2f	ENSMUSG00000033020	Dynamic 5
Rbx1	ENSMUSG00000022400	Dynamic 5
Pmm1	ENSMUSG00000022474	Dynamic 5
Desi1	ENSMUSG00000022472	Dynamic 5
Samm50	ENSMUSG00000022437	Dynamic 5
Nup50	ENSMUSG00000016619	Dynamic 5
Creld2	ENSMUSG00000023272	Dynamic 5
Lmf2	ENSMUSG00000022614	Dynamic 5
Prkag1	ENSMUSG00000067713	Dynamic 5
Espl1	ENSMUSG00000058290	Dynamic 5
Myg1	ENSMUSG00000001285	Dynamic 5
Cbx5	ENSMUSG00000009575	Dynamic 5
Nmral1	ENSMUSG00000063445	Dynamic 5
Carhsp1	ENSMUSG00000008393	Dynamic 5
Nubp1	ENSMUSG00000022503	Dynamic 5
Mcm4	ENSMUSG00000022673	Dynamic 5
2610318N02Rik	ENSMUSG00000049916	Dynamic 5
Ube2l3	ENSMUSG00000038965	Dynamic 5
Cdc45	ENSMUSG00000000028	Dynamic 5
Mrpl40	ENSMUSG00000022706	Dynamic 5
Ap2m1	ENSMUSG00000022841	Dynamic 5
Psmd2	ENSMUSG00000006998	Dynamic 5
Dnajb11	ENSMUSG00000004460	Dynamic 5
Ncbp2	ENSMUSG00000022774	Dynamic 5
Hcls1	ENSMUSG00000022831	Dynamic 5
C330027C09Rik	ENSMUSG00000033031	Dynamic 5
Cd47	ENSMUSG00000055447	Dynamic 5
Rpl24	ENSMUSG00000098274	Dynamic 5
Chaf1b	ENSMUSG00000022945	Dynamic 5
Gtf2h5	ENSMUSG00000034345	Dynamic 5
Ezr	ENSMUSG00000052397	Dynamic 5
Agpat4	ENSMUSG00000023827	Dynamic 5
Tcp1	ENSMUSG00000068039	Dynamic 5
Psmb1	ENSMUSG00000014769	Dynamic 5
Pkmyt1	ENSMUSG00000023908	Dynamic 5
Paqr4	ENSMUSG00000023909	Dynamic 5
Ccnf	ENSMUSG00000072082	Dynamic 5
Rnps1	ENSMUSG00000034681	Dynamic 5
Pgp	ENSMUSG00000043445	Dynamic 5
Gfer	ENSMUSG00000040888	Dynamic 5
Ndufb10	ENSMUSG00000040048	Dynamic 5
Msrb1	ENSMUSG00000075705	Dynamic 5
Nubp2	ENSMUSG00000039183	Dynamic 5
Hn1l	ENSMUSG00000024165	Dynamic 5
Chtf18	ENSMUSG00000019214	Dynamic 5
Metrn	ENSMUSG00000002274	Dynamic 5
Stub1	ENSMUSG00000039615	Dynamic 5
Cuta	ENSMUSG00000024194	Dynamic 5
Bak1	ENSMUSG00000057789	Dynamic 5
Cdkn1a	ENSMUSG00000023067	Dynamic 5
Ppil1	ENSMUSG00000024007	Dynamic 5
1700097N02Rik	ENSMUSG00000099474	Dynamic 5
Pfdn6	ENSMUSG00000024309	Dynamic 5
Stk19	ENSMUSG00000061207	Dynamic 5
Nelfe	ENSMUSG00000024369	Dynamic 5
Vars	ENSMUSG00000007029	Dynamic 5
Csnk2b	ENSMUSG00000024387	Dynamic 5
Ddx39b	ENSMUSG00000019432	Dynamic 5
Tcf19	ENSMUSG00000050410	Dynamic 5
Abcf1	ENSMUSG00000038762	Dynamic 5
Rpp21	ENSMUSG00000024446	Dynamic 5
Ppp1r11	ENSMUSG00000036398	Dynamic 5
Mrps18a	ENSMUSG00000023967	Dynamic 5
Dnph1	ENSMUSG00000040658	Dynamic 5
Sgol1	ENSMUSG00000023940	Dynamic 5
2410015M20Rik	ENSMUSG00000049760	Dynamic 5
Gtf2f1	ENSMUSG00000002658	Dynamic 5
Ndufv2	ENSMUSG00000024099	Dynamic 5
Ndc80	ENSMUSG00000024056	Dynamic 5
Lbh	ENSMUSG00000024063	Dynamic 5
Srp19	ENSMUSG00000014504	Dynamic 5
Kif20a	ENSMUSG00000003779	Dynamic 5
Cdc25c	ENSMUSG00000044201	Dynamic 5
Pfdn1	ENSMUSG00000024346	Dynamic 5
Sra1	ENSMUSG00000006050	Dynamic 5
Snx2	ENSMUSG00000034484	Dynamic 5
Txnl1	ENSMUSG00000024583	Dynamic 5
Sec11c	ENSMUSG00000024516	Dynamic 5
Impa2	ENSMUSG00000024525	Dynamic 5
Me2	ENSMUSG00000024556	Dynamic 5
Ska1	ENSMUSG00000036223	Dynamic 5
Atp5a1	ENSMUSG00000025428	Dynamic 5
Txnl4a	ENSMUSG00000057130	Dynamic 5
Cndp2	ENSMUSG00000024644	Dynamic 5
Ndufs8	ENSMUSG00000059734	Dynamic 5
Adrbk1	ENSMUSG00000024858	Dynamic 5
Dpp3	ENSMUSG00000063904	Dynamic 5
Sf3b2	ENSMUSG00000024853	Dynamic 5
Rnaseh2c	ENSMUSG00000024925	Dynamic 5
Mrpl49	ENSMUSG00000007338	Dynamic 5
Stip1	ENSMUSG00000024966	Dynamic 5
Cox8a	ENSMUSG00000035885	Dynamic 5
Rtn3	ENSMUSG00000024758	Dynamic 5
B3gat3	ENSMUSG00000071649	Dynamic 5
Fen1	ENSMUSG00000024742	Dynamic 5
Mrpl16	ENSMUSG00000024683	Dynamic 5
Rfk	ENSMUSG00000024712	Dynamic 5
Fxn	ENSMUSG00000059363	Dynamic 5
Kif20b	ENSMUSG00000024795	Dynamic 5
Cep55	ENSMUSG00000024989	Dynamic 5
Hells	ENSMUSG00000025001	Dynamic 5
Ndufb8	ENSMUSG00000025204	Dynamic 5
Sfr1	ENSMUSG00000025066	Dynamic 5
Xpnpep1	ENSMUSG00000025027	Dynamic 5
Smc3	ENSMUSG00000024974	Dynamic 5
Lipt1	ENSMUSG00000037216	Dynamic 6
Ttll4	ENSMUSG00000033257	Dynamic 6
Prnp	ENSMUSG00000079037	Dynamic 6
Tox2	ENSMUSG00000074607	Dynamic 6
A230072E10Rik	ENSMUSG00000084771	Dynamic 6
Cdkl5	ENSMUSG00000031292	Dynamic 6
Penk	ENSMUSG00000045573	Dynamic 6
Slc5a6	ENSMUSG00000006641	Dynamic 6
Pitpnm2os2	ENSMUSG00000089842	Dynamic 6
Shq1	ENSMUSG00000035378	Dynamic 6
Rnf225	ENSMUSG00000033967	Dynamic 6
RP23-137A24.6	ENSMUSG00000108436	Dynamic 6
Slc25a22	ENSMUSG00000019082	Dynamic 6
Cmtr2	ENSMUSG00000046441	Dynamic 6
Gm17322	ENSMUSG00000097604	Dynamic 6
Glce	ENSMUSG00000032252	Dynamic 6
Ube2cbp	ENSMUSG00000032415	Dynamic 6
Lif	ENSMUSG00000034394	Dynamic 6
Gm16062	ENSMUSG00000087249	Dynamic 6
Cdk5r1	ENSMUSG00000048895	Dynamic 6
2010015M23Rik	ENSMUSG00000096983	Dynamic 6
Rsad1	ENSMUSG00000039096	Dynamic 6
Smim13	ENSMUSG00000091264	Dynamic 6
Ctsl	ENSMUSG00000021477	Dynamic 6
1110008L16Rik	ENSMUSG00000021023	Dynamic 6
Spag1	ENSMUSG00000037617	Dynamic 6
Maff	ENSMUSG00000042622	Dynamic 6
Epcam	ENSMUSG00000045394	Dynamic 6
Slc12a2	ENSMUSG00000024597	Dynamic 6
Kcnq5	ENSMUSG00000028033	Dynamic 6
Ncs1	ENSMUSG00000062661	Dynamic 6
Nr6a1	ENSMUSG00000063972	Dynamic 6
Slc13a3	ENSMUSG00000018459	Dynamic 6
Timm8a1	ENSMUSG00000048007	Dynamic 6
Fnip2	ENSMUSG00000061175	Dynamic 6
Cnn3	ENSMUSG00000053931	Dynamic 6
Zbed5	ENSMUSG00000034173	Dynamic 6
Mgll	ENSMUSG00000033174	Dynamic 6
Txnrd3	ENSMUSG00000000811	Dynamic 6
Plagl1	ENSMUSG00000019817	Dynamic 6
4930507D05Rik	ENSMUSG00000097129	Dynamic 6
Mt2	ENSMUSG00000031762	Dynamic 6
Gm10126	ENSMUSG00000063180	Dynamic 6
Slc29a2	ENSMUSG00000024891	Dynamic 6
Sema4c	ENSMUSG00000026121	Dynamic 6
Atf3	ENSMUSG00000026628	Dynamic 6
Platr15	ENSMUSG00000086563	Dynamic 6
Tle1	ENSMUSG00000008305	Dynamic 6
Lrrc4	ENSMUSG00000049939	Dynamic 6
Gm17173	ENSMUSG00000090709	Dynamic 6
Car12	ENSMUSG00000032373	Dynamic 6
Gm11527	ENSMUSG00000085578	Dynamic 6
Spire1	ENSMUSG00000024533	Dynamic 6
Hpdl	ENSMUSG00000043155	Dynamic 6
Lonrf1	ENSMUSG00000039633	Dynamic 6
Btg3	ENSMUSG00000022863	Dynamic 6
Fahd1	ENSMUSG00000045316	Dynamic 6
Notch4	ENSMUSG00000015468	Dynamic 6
1110001J03Rik	ENSMUSG00000019689	Dynamic 6
Echs1	ENSMUSG00000025465	Dynamic 6
Slc25a15	ENSMUSG00000031482	Dynamic 6
Cd74	ENSMUSG00000024610	Dynamic 6
Actr1b	ENSMUSG00000037351	Dynamic 6
Tpp2	ENSMUSG00000041763	Dynamic 6
Usp37	ENSMUSG00000033364	Dynamic 6
Cul3	ENSMUSG00000004364	Dynamic 6
Trip12	ENSMUSG00000026219	Dynamic 6
Ing5	ENSMUSG00000026283	Dynamic 6
Ppip5k2	ENSMUSG00000040648	Dynamic 6
Vps4b	ENSMUSG00000009907	Dynamic 6
Soat1	ENSMUSG00000026600	Dynamic 6
Wdr26	ENSMUSG00000038733	Dynamic 6
Degs1	ENSMUSG00000038633	Dynamic 6
Ints7	ENSMUSG00000037461	Dynamic 6
Ehmt1	ENSMUSG00000036893	Dynamic 6
Ddx31	ENSMUSG00000026806	Dynamic 6
Endog	ENSMUSG00000015337	Dynamic 6
Rpl12	ENSMUSG00000038900	Dynamic 6
Rab14	ENSMUSG00000026878	Dynamic 6
Nek6	ENSMUSG00000026749	Dynamic 6
Tank	ENSMUSG00000064289	Dynamic 6
Mettl5	ENSMUSG00000051730	Dynamic 6
Plekha3	ENSMUSG00000002733	Dynamic 6
Med19	ENSMUSG00000027080	Dynamic 6
Slc24a5	ENSMUSG00000035183	Dynamic 6
Fastkd5	ENSMUSG00000079043	Dynamic 6
Crls1	ENSMUSG00000027357	Dynamic 6
Dtd1	ENSMUSG00000027430	Dynamic 6
Tm9sf4	ENSMUSG00000068040	Dynamic 6
Pigu	ENSMUSG00000038383	Dynamic 6
Ppp1r16b	ENSMUSG00000037754	Dynamic 6
Pmepa1	ENSMUSG00000038400	Dynamic 6
Stag2	ENSMUSG00000025862	Dynamic 6
Rpl10	ENSMUSG00000008682	Dynamic 6
Acsl4	ENSMUSG00000031278	Dynamic 6
Hsd17b10	ENSMUSG00000025260	Dynamic 6
Mrps28	ENSMUSG00000040269	Dynamic 6
Pik3ca	ENSMUSG00000027665	Dynamic 6
Noct	ENSMUSG00000023087	Dynamic 6
Tsc22d2	ENSMUSG00000027806	Dynamic 6
Dhx36	ENSMUSG00000027770	Dynamic 6
Sec22b	ENSMUSG00000027879	Dynamic 6
Csde1	ENSMUSG00000068823	Dynamic 6
5730508B09Rik	ENSMUSG00000050549	Dynamic 6
Tet2	ENSMUSG00000040943	Dynamic 6
Trmt10a	ENSMUSG00000004127	Dynamic 6
Tspan5	ENSMUSG00000028152	Dynamic 6
Ndufaf6	ENSMUSG00000050323	Dynamic 6
Pdp1	ENSMUSG00000049225	Dynamic 6
Nfx1	ENSMUSG00000028423	Dynamic 6
Slc31a1	ENSMUSG00000066150	Dynamic 6
Snapc3	ENSMUSG00000028483	Dynamic 6
Rraga	ENSMUSG00000070934	Dynamic 6
Pomgnt1	ENSMUSG00000028700	Dynamic 6
Dph2	ENSMUSG00000028540	Dynamic 6
Adprhl2	ENSMUSG00000042558	Dynamic 6
Snhg12	ENSMUSG00000086290	Dynamic 6
Cep85	ENSMUSG00000037443	Dynamic 6
Id3	ENSMUSG00000007872	Dynamic 6
Ubr4	ENSMUSG00000066036	Dynamic 6
Abcb1b	ENSMUSG00000028970	Dynamic 6
Ankrd17	ENSMUSG00000055204	Dynamic 6
Gbp4	ENSMUSG00000079363	Dynamic 6
Gbp6.1	ENSMUSG00000104713	Dynamic 6
Ep400	ENSMUSG00000029505	Dynamic 6
Rnf10	ENSMUSG00000041740	Dynamic 6
Plbd2	ENSMUSG00000029598	Dynamic 6
Ptpn11	ENSMUSG00000043733	Dynamic 6
Diablo	ENSMUSG00000029433	Dynamic 6
Abhd11	ENSMUSG00000040532	Dynamic 6
Cux1	ENSMUSG00000029705	Dynamic 6
3110082I17Rik	ENSMUSG00000053553	Dynamic 6
Bri3	ENSMUSG00000047843	Dynamic 6
Mdfic	ENSMUSG00000041390	Dynamic 6
Zfp800	ENSMUSG00000039841	Dynamic 6
Impdh1	ENSMUSG00000003500	Dynamic 6
Tnpo3	ENSMUSG00000012535	Dynamic 6
Agk	ENSMUSG00000029916	Dynamic 6
Chmp3	ENSMUSG00000053119	Dynamic 6
Polr1a	ENSMUSG00000049553	Dynamic 6
Mrpl19	ENSMUSG00000030045	Dynamic 6
Mob1a	ENSMUSG00000043131	Dynamic 6
Bms1	ENSMUSG00000030138	Dynamic 6
Kras	ENSMUSG00000030265	Dynamic 6
3010003L21Rik	ENSMUSG00000085355	Dynamic 6
Rdh13	ENSMUSG00000008435	Dynamic 6
Hspbp1	ENSMUSG00000063802	Dynamic 6
Vasp	ENSMUSG00000030403	Dynamic 6
Exosc5	ENSMUSG00000061286	Dynamic 6
Zfp566	ENSMUSG00000078768	Dynamic 6
Cebpa	ENSMUSG00000034957	Dynamic 6
Igf1r	ENSMUSG00000005533	Dynamic 6
Wdr73	ENSMUSG00000025722	Dynamic 6
Il18bp	ENSMUSG00000070427	Dynamic 6
Cdr2	ENSMUSG00000030878	Dynamic 6
Katna1	ENSMUSG00000019794	Dynamic 6
Zc3h12d	ENSMUSG00000039981	Dynamic 6
Phactr2	ENSMUSG00000062866	Dynamic 6
Bclaf1	ENSMUSG00000037608	Dynamic 6
Ahi1	ENSMUSG00000019986	Dynamic 6
Cdc40	ENSMUSG00000038446	Dynamic 6
Ascc3	ENSMUSG00000038774	Dynamic 6
Vsir	ENSMUSG00000020101	Dynamic 6
Adora2a	ENSMUSG00000020178	Dynamic 6
Utp20	ENSMUSG00000004356	Dynamic 6
Uhrf1bp1l	ENSMUSG00000019951	Dynamic 6
Mettl25	ENSMUSG00000036009	Dynamic 6
Osbpl8	ENSMUSG00000020189	Dynamic 6
Cnot2	ENSMUSG00000020166	Dynamic 6
Tsfm	ENSMUSG00000040521	Dynamic 6
Spryd4	ENSMUSG00000051346	Dynamic 6
Ikzf4	ENSMUSG00000002578	Dynamic 6
Pet100	ENSMUSG00000087687	Dynamic 6
Arhgef7	ENSMUSG00000031511	Dynamic 6
Atp11a	ENSMUSG00000031441	Dynamic 6
Ppp2cb	ENSMUSG00000009630	Dynamic 6
Gsr	ENSMUSG00000031584	Dynamic 6
Dctd	ENSMUSG00000031562	Dynamic 6
Tnpo2	ENSMUSG00000031691	Dynamic 6
Gpt2	ENSMUSG00000031700	Dynamic 6
Pdf	ENSMUSG00000078931	Dynamic 6
Atmin	ENSMUSG00000047388	Dynamic 6
Fbxo31	ENSMUSG00000052934	Dynamic 6
Zc3h18	ENSMUSG00000017478	Dynamic 6
Pde12	ENSMUSG00000043702	Dynamic 6
Selk	ENSMUSG00000042682	Dynamic 6
Mapk8	ENSMUSG00000021936	Dynamic 6
Ptger2	ENSMUSG00000037759	Dynamic 6
Mrpl52	ENSMUSG00000010406	Dynamic 6
Tmem123	ENSMUSG00000050912	Dynamic 6
Birc3	ENSMUSG00000032000	Dynamic 6
Endod1	ENSMUSG00000037419	Dynamic 6
A230050P20Rik	ENSMUSG00000038884	Dynamic 6
Kri1	ENSMUSG00000035047	Dynamic 6
Pus3	ENSMUSG00000032103	Dynamic 6
Crtam	ENSMUSG00000032021	Dynamic 6
Hyou1	ENSMUSG00000032115	Dynamic 6
Dlat	ENSMUSG00000000168	Dynamic 6
Sin3a	ENSMUSG00000042557	Dynamic 6
Pml	ENSMUSG00000036986	Dynamic 6
Adpgk	ENSMUSG00000025236	Dynamic 6
Arih1	ENSMUSG00000025234	Dynamic 6
Gtf2a2	ENSMUSG00000033543	Dynamic 6
Adam10	ENSMUSG00000054693	Dynamic 6
Pgm3	ENSMUSG00000056131	Dynamic 6
Rbm6	ENSMUSG00000032582	Dynamic 6
Usp4	ENSMUSG00000032612	Dynamic 6
Ctnnb1	ENSMUSG00000006932	Dynamic 6
Exosc7	ENSMUSG00000025785	Dynamic 6
Tmem158	ENSMUSG00000054871	Dynamic 6
Zmiz2	ENSMUSG00000041164	Dynamic 6
Map2k4	ENSMUSG00000033352	Dynamic 6
Plscr3	ENSMUSG00000019461	Dynamic 6
Ctdnep1	ENSMUSG00000018559	Dynamic 6
0610010K14Rik	ENSMUSG00000020831	Dynamic 6
Med11	ENSMUSG00000018923	Dynamic 6
Ube2g1	ENSMUSG00000020794	Dynamic 6
Rnmtl1	ENSMUSG00000038046	Dynamic 6
Sdf2	ENSMUSG00000002064	Dynamic 6
Nf1	ENSMUSG00000020716	Dynamic 6
Appbp2	ENSMUSG00000018481	Dynamic 6
Rps6kb1	ENSMUSG00000020516	Dynamic 6
Vmp1	ENSMUSG00000018171	Dynamic 6
Msi2	ENSMUSG00000069769	Dynamic 6
Scrn2	ENSMUSG00000020877	Dynamic 6
Stard3	ENSMUSG00000018167	Dynamic 6
Map3k14	ENSMUSG00000020941	Dynamic 6
Tex2	ENSMUSG00000040548	Dynamic 6
Prpsap1	ENSMUSG00000015869	Dynamic 6
Ube2o	ENSMUSG00000020802	Dynamic 6
Jmjd6	ENSMUSG00000056962	Dynamic 6
Rpp40	ENSMUSG00000021418	Dynamic 6
Gfod1	ENSMUSG00000051335	Dynamic 6
Ranbp9	ENSMUSG00000038546	Dynamic 6
Mcur1	ENSMUSG00000021371	Dynamic 6
Papd7	ENSMUSG00000034575	Dynamic 6
Ell2	ENSMUSG00000001542	Dynamic 6
Ttc37	ENSMUSG00000033991	Dynamic 6
Serf1	ENSMUSG00000021643	Dynamic 6
Erbb2ip	ENSMUSG00000021709	Dynamic 6
Cwc27	ENSMUSG00000021715	Dynamic 6
Dnmt3a	ENSMUSG00000020661	Dynamic 6
Bag5	ENSMUSG00000049792	Dynamic 6
Zfr	ENSMUSG00000022201	Dynamic 6
Zfp622	ENSMUSG00000052253	Dynamic 6
Nudcd1	ENSMUSG00000038736	Dynamic 6
Trib1	ENSMUSG00000032501	Dynamic 6
Chrac1	ENSMUSG00000068391	Dynamic 6
Ago2	ENSMUSG00000036698	Dynamic 6
Il2rb	ENSMUSG00000068227	Dynamic 6
Gtpbp1	ENSMUSG00000042535	Dynamic 6
Mapk11	ENSMUSG00000053137	Dynamic 6
Yaf2	ENSMUSG00000022634	Dynamic 6
Tfap4	ENSMUSG00000005718	Dynamic 6
Rrn3	ENSMUSG00000022682	Dynamic 6
Ydjc	ENSMUSG00000041774	Dynamic 6
Dgcr2	ENSMUSG00000003166	Dynamic 6
Poglut1	ENSMUSG00000034064	Dynamic 6
Qtrtd1	ENSMUSG00000022704	Dynamic 6
Cd200	ENSMUSG00000022661	Dynamic 6
Pcnp	ENSMUSG00000071533	Dynamic 6
Usp16	ENSMUSG00000025616	Dynamic 6
Fam195a	ENSMUSG00000025732	Dynamic 6
Nme4	ENSMUSG00000024177	Dynamic 6
Ergic1	ENSMUSG00000001576	Dynamic 6
Pknox1	ENSMUSG00000006705	Dynamic 6
Znrd1	ENSMUSG00000036315	Dynamic 6
Cd70	ENSMUSG00000019489	Dynamic 6
Gm4841	ENSMUSG00000068606	Dynamic 6
Csnk1a1	ENSMUSG00000024576	Dynamic 6
Grpel2	ENSMUSG00000024580	Dynamic 6
Afg3l2	ENSMUSG00000024527	Dynamic 6
Psmg2	ENSMUSG00000024537	Dynamic 6
1810055G02Rik	ENSMUSG00000035372	Dynamic 6
Rce1	ENSMUSG00000024889	Dynamic 6
Taf6l	ENSMUSG00000003680	Dynamic 6
Btaf1	ENSMUSG00000040565	Dynamic 6
Prdx3	ENSMUSG00000024997	Dynamic 6
Tcea1	ENSMUSG00000033813	Dynamic 6
Cspp1	ENSMUSG00000056763	Dynamic 6
Lmbrd1	ENSMUSG00000073725	Dynamic 6
Ptp4a1	ENSMUSG00000026064	Dynamic 6
Zfp451	ENSMUSG00000042197	Dynamic 6
Ccdc115	ENSMUSG00000042111	Dynamic 6
Uggt1	ENSMUSG00000037470	Dynamic 6
Rev1	ENSMUSG00000026082	Dynamic 6
Aff3	ENSMUSG00000037138	Dynamic 6
Cnot11	ENSMUSG00000003135	Dynamic 6
Gls	ENSMUSG00000026103	Dynamic 6
Sumo1	ENSMUSG00000026021	Dynamic 6
Abi2	ENSMUSG00000026782	Dynamic 6
Fastkd2	ENSMUSG00000025962	Dynamic 6
Pecr	ENSMUSG00000026189	Dynamic 6
Aamp	ENSMUSG00000006299	Dynamic 6
Chpf	ENSMUSG00000032997	Dynamic 6
Ap1s3	ENSMUSG00000054702	Dynamic 6
Cab39	ENSMUSG00000036707	Dynamic 6
Cops8	ENSMUSG00000034432	Dynamic 6
Ilkap	ENSMUSG00000026309	Dynamic 6
2002-09-01	ENSMUSG00000026276	Dynamic 6
Tmem185b	ENSMUSG00000098923	Dynamic 6
Rab3gap1	ENSMUSG00000036104	Dynamic 6
R3hdm1	ENSMUSG00000056211	Dynamic 6
Ubxn4	ENSMUSG00000026353	Dynamic 6
Tmem183a	ENSMUSG00000042305	Dynamic 6
Zfp281	ENSMUSG00000041483	Dynamic 6
Cdc73	ENSMUSG00000026361	Dynamic 6
Ivns1abp	ENSMUSG00000023150	Dynamic 6
Smg7	ENSMUSG00000042772	Dynamic 6
Dhx9	ENSMUSG00000042699	Dynamic 6
Acbd6	ENSMUSG00000033701	Dynamic 6
Gm2000	ENSMUSG00000078193	Dynamic 6
Rc3h1	ENSMUSG00000040423	Dynamic 6
Mettl13	ENSMUSG00000026694	Dynamic 6
Mpc2	ENSMUSG00000026568	Dynamic 6
Creg1	ENSMUSG00000040713	Dynamic 6
Pogk	ENSMUSG00000040596	Dynamic 6
Dusp12	ENSMUSG00000026659	Dynamic 6
Copa	ENSMUSG00000026553	Dynamic 6
Mnda	ENSMUSG00000026536	Dynamic 6
Adss	ENSMUSG00000015961	Dynamic 6
Desi2	ENSMUSG00000026502	Dynamic 6
Gm16586	ENSMUSG00000089788	Dynamic 6
Ahctf1	ENSMUSG00000026491	Dynamic 6
H3f3a	ENSMUSG00000060743	Dynamic 6
Nvl	ENSMUSG00000026516	Dynamic 6
Srp9	ENSMUSG00000026511	Dynamic 6
Smyd2	ENSMUSG00000026603	Dynamic 6
Diexf	ENSMUSG00000016181	Dynamic 6
Nmt2	ENSMUSG00000026643	Dynamic 6
Rpp38	ENSMUSG00000049950	Dynamic 6
Upf2	ENSMUSG00000043241	Dynamic 6
Taf3	ENSMUSG00000025782	Dynamic 6
Il15ra	ENSMUSG00000023206	Dynamic 6
Dnajc1	ENSMUSG00000026740	Dynamic 6
Camsap1	ENSMUSG00000026933	Dynamic 6
Notch1	ENSMUSG00000026923	Dynamic 6
Surf6	ENSMUSG00000036160	Dynamic 6
Surf2	ENSMUSG00000014873	Dynamic 6
Mrps2	ENSMUSG00000035772	Dynamic 6
Gtf3c4	ENSMUSG00000035666	Dynamic 6
Rapgef1	ENSMUSG00000039844	Dynamic 6
Coq4	ENSMUSG00000026798	Dynamic 6
D2Wsu81e	ENSMUSG00000039660	Dynamic 6
Exosc2	ENSMUSG00000039356	Dynamic 6
Ptges2	ENSMUSG00000026820	Dynamic 6
Cdk9	ENSMUSG00000009555	Dynamic 6
Gapvd1	ENSMUSG00000026867	Dynamic 6
Mrrf	ENSMUSG00000026887	Dynamic 6
Mmadhc	ENSMUSG00000026766	Dynamic 6
Agps	ENSMUSG00000042410	Dynamic 6
Cwc22	ENSMUSG00000027014	Dynamic 6
Nup35	ENSMUSG00000026999	Dynamic 6
Nup160	ENSMUSG00000051329	Dynamic 6
Kbtbd4	ENSMUSG00000005505	Dynamic 6
Api5	ENSMUSG00000027193	Dynamic 6
Traf6	ENSMUSG00000027164	Dynamic 6
Trim44	ENSMUSG00000027189	Dynamic 6
Pdhx	ENSMUSG00000010914	Dynamic 6
Nat10	ENSMUSG00000027185	Dynamic 6
Hipk3	ENSMUSG00000027177	Dynamic 6
Cstf3	ENSMUSG00000027176	Dynamic 6
Eif3m	ENSMUSG00000027170	Dynamic 6
Rcn1	ENSMUSG00000005973	Dynamic 6
Dnajc24	ENSMUSG00000027166	Dynamic 6
Katnbl1	ENSMUSG00000027132	Dynamic 6
Emc7	ENSMUSG00000055943	Dynamic 6
Aqr	ENSMUSG00000040383	Dynamic 6
Dph6	ENSMUSG00000057147	Dynamic 6
Spred1	ENSMUSG00000027351	Dynamic 6
Fam98b	ENSMUSG00000027349	Dynamic 6
Srp14	ENSMUSG00000009549	Dynamic 6
Ino80	ENSMUSG00000034154	Dynamic 6
Zfp106	ENSMUSG00000027288	Dynamic 6
Trp53bp1	ENSMUSG00000043909	Dynamic 6
Hypk	ENSMUSG00000027245	Dynamic 6
Eif3j1	ENSMUSG00000027236	Dynamic 6
Gabpb1	ENSMUSG00000027361	Dynamic 6
Usp50	ENSMUSG00000027364	Dynamic 6
Snrnp200	ENSMUSG00000003660	Dynamic 6
Mrps5	ENSMUSG00000027374	Dynamic 6
1500011K16Rik	ENSMUSG00000051319	Dynamic 6
Bcl2l11	ENSMUSG00000027381	Dynamic 6
Zc3h8	ENSMUSG00000027387	Dynamic 6
Polr1b	ENSMUSG00000027395	Dynamic 6
Trmt6	ENSMUSG00000037376	Dynamic 6
Naa20	ENSMUSG00000002728	Dynamic 6
Nsfl1c	ENSMUSG00000027455	Dynamic 6
H13	ENSMUSG00000019188	Dynamic 6
Bcl2l1	ENSMUSG00000007659	Dynamic 6
Pdrg1	ENSMUSG00000027472	Dynamic 6
Plagl2	ENSMUSG00000051413	Dynamic 6
Nfs1	ENSMUSG00000027618	Dynamic 6
Romo1	ENSMUSG00000067847	Dynamic 6
Tgif2	ENSMUSG00000062175	Dynamic 6
Trp53rka	ENSMUSG00000039725	Dynamic 6
Trp53rkb	ENSMUSG00000042854	Dynamic 6
Zfos1	ENSMUSG00000074578	Dynamic 6
Slc9a8	ENSMUSG00000039463	Dynamic 6
Zfp64	ENSMUSG00000027551	Dynamic 6
Pfdn4	ENSMUSG00000052033	Dynamic 6
Rae1	ENSMUSG00000027509	Dynamic 6
Npepl1	ENSMUSG00000039263	Dynamic 6
Ogfr	ENSMUSG00000049401	Dynamic 6
Ythdf1	ENSMUSG00000038848	Dynamic 6
Arfrp1	ENSMUSG00000038671	Dynamic 6
Dnajc5	ENSMUSG00000000826	Dynamic 6
Clcn5	ENSMUSG00000004317	Dynamic 6
Pim2	ENSMUSG00000031155	Dynamic 6
Lancl3	ENSMUSG00000047344	Dynamic 6
Bcor	ENSMUSG00000040363	Dynamic 6
Usp9x	ENSMUSG00000031010	Dynamic 6
Ddx3x	ENSMUSG00000000787	Dynamic 6
Ndufa1	ENSMUSG00000016427	Dynamic 6
Thoc2	ENSMUSG00000037475	Dynamic 6
Phf6	ENSMUSG00000025626	Dynamic 6
Zfp275	ENSMUSG00000031365	Dynamic 6
Slc10a3	ENSMUSG00000032806	Dynamic 6
Tbl1x	ENSMUSG00000025246	Dynamic 6
Zfx	ENSMUSG00000079509	Dynamic 6
Eif2s3x	ENSMUSG00000035150	Dynamic 6
Las1l	ENSMUSG00000057421	Dynamic 6
Pgk1	ENSMUSG00000062070	Dynamic 6
Rpl36a	ENSMUSG00000079435	Dynamic 6
Morf4l2	ENSMUSG00000031422	Dynamic 6
Prps1	ENSMUSG00000031432	Dynamic 6
Tsr2	ENSMUSG00000025264	Dynamic 6
Huwe1	ENSMUSG00000025261	Dynamic 6
Sms	ENSMUSG00000071708	Dynamic 6
A830080D01Rik	ENSMUSG00000044150	Dynamic 6
Zrsr2	ENSMUSG00000031370	Dynamic 6
Gpm6b	ENSMUSG00000031342	Dynamic 6
Mid1	ENSMUSG00000035299	Dynamic 6
E2f5	ENSMUSG00000027552	Dynamic 6
1810022K09Rik	ENSMUSG00000078784	Dynamic 6
[truncated: 6,428 more rows]

## Sheet: Supp Data 5
Supplementary Data 5: List of genes upregulated in primary Th1 cells that are stably upregulated in memory and recall.
Adam8
Stk32c
Plk3
Mki67
Hopx
Rnh1
Carhsp1
Reps1
Sec11c
Mafg
Pdcd1lg2
Serpina3g
Serpina3f
Osbpl3
Chst11
Coro2a
Enpp1
Lilrb4a
Lilr4b
Pcbp4
Ube2l6
Sytl3
Fgl2
Cd38
Gabarapl1
Cxcr6
Ccr2
Ccr5
Chsy1
Furin
Il2rb
Ccl5
Pla2g16
Unc119
Tnfrsf1b
Bhlhe40
Asb2
F2r
Maf
Gm19585
Kcnk5
Gzmk
Arsb
2010111I01Rik
Metrnl
Endod1
Setbp1
Casp4
Casp1
Il18rap
Hip1
Kctd12
Bcl2a1b
1810037I17Rik
Atp2b4
Myo1c
Chst2
Csf1
Sap30
Tbx21
Bcl2a1d
Tbkbp1
Rgs1
Gfi1
Socs2
Itpk1
Gbp3
Tmem101
Itm2c
Il12rb1
Tpst2
Hip1r
Nfatc1
Pmaip1
Crlf2
Rrbp1
S100a4
Adora2a
Txn1
Gem
Tspan5
Tyk2
Smco4
Gadd45g
Aplp1
Baiap3
Efhd2
St6galnac4
Gsap
Eml2
Cdk6
Vmp1
Aldh7a1
AU020206
Cd48
Cdkn2c
Ptpn1
Myo1f
Ptpn22
Unc119b
Cebpb
Rpa2
Tnfsf9
Vamp5
Etv6
Top2a
Ehbp1l1
Zeb2
Slamf1
Cish
Lcp1
Slc3a2
Apobec3
Azin1
Atxn1
Sccpdh
Myd88
Rap2a
Ugp2
Apaf1
Ccdc92
Il10ra
Snx18
Ebp
Pqlc3
Txndc17
Gadd45b
Itpr1
Hmces
Slc22a15
Stx12
Fam129a
Rab1a
Slc25a24
Hsp90b1
Snx5
Ctsw
Pnp
Racgap1
Lxn
Sdf2
Xbp1
Hcls1
Vps54
Ptprcap
Runx3
Snx2
Mdfic
Plekho1
Dynlt3
Ubl3
Itgal
Pim1
Kremen2
Susd3
Dusp5
Lrp10
Ikzf2
Pdia3
Irak2
Dok1
Bcl2l1
Dnajb6
Glipr2
Ide
Ubxn8
Ccdc109b
Grn
Map3k5
Rnpep
Ap1s1
Lcp2
Atp6v1f
Psme2
Ahsa2
Naa10
S100a10
Arf4
Dennd5a
Borcs6
Tnfaip8
Ndufa13
St3gal4
Gpr68
Vta1
Rab19
Szrd1
Dennd4a
Agfg1
Fasl
Cpt1a
Ap1s2
Lamtor4
Timp2
Arf6
Rab8b
Cyth4
Stx6
Tstd3
Tbcb
Yaf2
Polm
Cpped1
Cyfip1
Icam1
Tmem128
Ifih1
B2m
Ctsd
Odc1
Mphosph6
Ttc39b
1110008P14Rik
Ahnak
Trib1
Syt11
Plagl2
Kdelr2
Ei24
Zc3h12d
Calr
Fam92a
Stx8
Dcaf12
Snx10
Zbtb38
Lgals3bp
Ppp1r16b
Nptn
Uap1l1
Cdk9
Pou2f2
Scamp2
Incenp
Nfkb2
Derl1
Tmem263
Dusp6
Raph1
Nsmaf
H1f0
Tcirg1
Kdm2b
Calhm2
Bax
Gbp7
Cep250
Dusp2
Rnf216
Ech1
Lpxn
1110059G10Rik
Srp54b
Slbp
Nfia
Peak1
Dynll2
Zfp703
Dcp1b
Ksr1
Slc16a6
Tmem126a
Gm4070
Errfi1
Lrrfip2
Lrmp
Csnk1d
Ccdc50
Sntb2
Traf1
Sumo2
Lbh
Cetn2
Coro1b
Cd82
Golga7
Lman2
Clta
Sytl2
Eif4ebp1
Gimap5
Fam46c
Zswim6
Katnb1
Trafd1
Hspa5
Ccdc12
Bag1
Zyx
Rac2
Nol10
Orai3
Gpr155
Borcs8
Exosc3
Rras
Rab8a
Gsdmd
Arhgap18
Tmem140
Cyba
M6pr
Tmem154
Ufc1
Stk26
Pttg1
Zbtb8os
Med7
Sugt1
Dnajc15
Sh3bgrl3
Tbc1d2b
Nrp1
Rab5c
Rab21
Cd4
Slc2a3
Etfb
Phactr2
Spag7
Lsp1
Stk19
Ubb
Ncf4
Cd3g
Psmb4
Dok2
Bin3
D16Ertd472e
Riok1
Hiat1
Slc35b2
Sh3bgrl
Nfkbia
Cox5b
Coa4
Vma21
Mta3
Creld2
Vsir
Ctsz
Rab7
Tiam1
Itgb2
Pafah1b2
Nedd9
Tmem160
Leprot
Lmbrd1
Isg15
Oxa1l
Prkch
4921524J17Rik
Cxcr4
Grina
Sik3
Itpa
Gimap4
Gabarap
Dph3
Psmb9
Plekho2
Nabp2
Ndufb9
2310001H17Rik
Mmadhc
Stard10
Tap2
Trps1
Fbxo4
Ndufaf3
Pstpip1
Cxcr5
Gbp5
Polr2g
H2-K1
Prdx2
Slc35e1
Ergic3
Malt1
Klhl25
Iigp1
Nmb
Ifi47
Mgat2
Pdia6
Mlx
Bid
Phlda1
Pam16
Mettl21a
Stt3a
Arl1
Wipf1
Fosl2
Ssh1
Chpt1
Ormdl2
Fam96a
Rps6ka4
Minos1
Ucp2
Pik3cg
Fam210b
Zfand3
1110038F14Rik
Tfe3
Cited2
Nudt4
E430025E21Rik
Commd7
Dhrs7
Arel1
Eif2b2
BC037034
Isg20
Pkp3
Gtf2e2
Whsc1
Snrpc
Tmed9
Clic1
Snx12
Got2
Smdt1
Rit1
Ppp2cb
Ano10
Spata13
Vcpkmt
Notch1
Gpr107
Atp5j2
Snap23
Trpv2
Fam207a
Rheb
Smox
Leprotl1
Pxn
Man2a1
Polr1c
Alad
Fbxo22
Mapk6
Ptpn12
Tceb3
Edf1
Tmed5
Stam2
H2-Q7
AW011738
Agpat3
Tmem173
Lin37
Slc33a1
Sec14l1
Cyb561d2
Tspan31
Slc25a1
Naa20
BC031181
Sec22b
Polr1d
Sema4d
Plbd2
Ubash3b
Ergic1
Ppt2
Anapc2
Mvp
Psma4
Cox17
Tmem208
Mrps6
Adam17
Pfdn1
Ube2z
Psmb10
Fuca2
Pon2
Ncstn
B3gat3
Capn2
Ndufb7
Tfip11
Izumo1r
H2-T23
Ipmk
Tap1
Trim8
Pcmt1
Apoa1bp
Dad1
Comt
Tom1
Rab27a
Afg3l2
Rnf19b
Psmb5
Serhl
Tm6sf1
Mapk1ip1l
Oas1a
Rbpj
Vasp
Cldnd1
Cblb
Tada1
Anxa6
Lamp2
Scly
Il18r1
Taf11
Nfkbie
Dtl
Stip1
Tpgs1
Capn1
Atpif1
Pacsin2
Prf1
Kpna6
Orai1
B9d2
Tmem110
Cox7b
Relb
Psmd1
Gtf2f1
Crcp
Cyb5r4
Inpp5d
Hcfc1r1
Rnf41
Mrpl27
Rab5a
Spg21
Ly6e
Eif1b
Med11
Arl8b
Emc8
Vcp
Ywhag
Mrps23
Shkbp1
3830406C13Rik
Rbm42
Rnf121
Arid5b
Prdx5
Tox2
Fam117b
Cd3e
Gabarapl2
Dpp8
Hyou1
Nampt
Reep3
Med19
Lamtor3
Syap1
Mrps24
Ehmt2
Pop4
Phf11b
Snapc2
Dnajc24
Slc29a1
Gbp4
BC017643
Uhmk1
Sos2
Katna1
Sf3b6
Ube2b
Snrnp27
Tbc1d10a
2610001J05Rik
Myl12b
Dtx3l
Nxn
Psma6
Dpm2
Eva1b
Supt4a
Txnl1
Klhdc3
Psph
Itgav
Ppp2r3c
Panx1
Coa3
Epsti1
Gbp6.1
Snapc1
Psme1
Fam32a
Prkrip1
Slc25a38
Sema4a
Rnf19a
Taf12
Cd37
Ptk2b
Tspo
Aurkaip1
Ripk3
Rab11fip4
Adipor1
Golph3
Stx18
Rab35
Ptpn2
Serinc3
Zmat3
Btbd10
Hdac3
Tbc1d9b
Rab22a
Ppip5k2
Zcrb1
Ndufaf7
Inpp1
Tyms
Dut
Psmd7
Eif4enif1
Cst3
Brms1
Syvn1
Micu1
Ube2g2

## Sheet: Supp Data 6
Supplementary Data 6: List of differentially expressed genes between Treg polyclonal cells before and after re-infection.
	bayes_factor	lfc_mean
Gzmb	3.56943	-3.3647
Ccr2	3.37144	-1.36318
Socs3	3.3468	-2.75121
Klrg1	3.28757	-0.555816
mt-Nd3	3.20976	1.56061
Lilrb4a	3.20976	-2.416
S100a4	3.20441	0.57976
Gadd45g	3.12718	-1.96711
Bcl3	3.11728	-1.68707
Gbp10	3.00947	-2.18498

## Sheet: Supp Data 7
Supplementary Data 7: List of differentially expressed genes between Th1 polyclonal cells before and after re-infection.
	bayes_factor	lfc_mean
Ly6g	7.82362	-9.97298
Havcr2	7.82362	-7.87548
Perp	7.41796	-5.63624
Il7r	7.41796	6.95224
Cdkn1a	7.41796	-6.38414
Il10	7.13009	-8.55093
Lamp1	6.90674	2.60474
Nsg2	6.90674	4.67737
Gcg	6.56987	-9.10066
Lgals7	6.56987	-4.93286
Tespa1	6.43614	4.33431
Cbx7	6.2126	2.57574
Stom	6.2126	-5.07121
Rps21	5.94964	2.29823
Rps27rt	5.94964	2.50941
Rps27	5.94964	2.62995
Zfp36l2	5.94964	2.3892
Agpat4	5.94964	-3.39217
Pmvk	5.87533	-2.53288
Ehd1	5.87533	-3.64222
Fhl2	5.7414	-4.64088
Hlx	5.68057	-5.19691
Card6	5.68057	3.78307
Tmem191c	5.68057	2.59007
Rpl38	5.56894	2.1572
Slc16a3	5.56894	-3.15776
Ifng	5.51745	-3.76441
Gcnt1	5.51745	-3.17417
Rps29	5.51745	2.27047
Miat	5.51745	-6.64545
Irf2bp2	5.46846	1.84973
Casp3	5.46846	-2.72476
Clec2l	5.46846	-4.391
H2-Ke6	5.42174	1.66393
Chd3	5.42174	2.03448
Rpl36	5.37709	1.78276
Txndc17	5.37709	-2.0233
Pou6f1	5.37709	3.52703
Abracl	5.33433	-1.84589
Tcf7	5.33433	3.7617
Frmd4b	5.2933	-3.29068
Rps28	5.2933	2.24978
Smim27	5.2933	2.13035
Tmem163	5.25388	-3.79244
Fam20a	5.25388	-4.16437
Gzmb	5.21594	-6.43416
Neb	5.21594	-4.40975
Aff3	5.21594	3.72429
Morrbid	5.17937	-2.73028
Snx9	5.17937	-3.39396
Sub1	5.14408	-1.75047
Zfp683	5.14408	5.59951
Rpl37a	5.14408	1.84952
Slc36a3os	5.10998	-2.90893
Aldh7a1	5.10998	-2.52059
Glrx	5.07699	-3.19546
Ctla4	5.07699	-4.45984
Nr4a1	5.04504	-5.12401
Cemip2	5.01406	-3.10157
Gm11808	4.98401	1.44809
Sirt2	4.98401	-1.55211
Baz1a	4.98401	-2.35033
Pik3ip1	4.95482	3.09525
Litaf	4.95482	-2.92386
Evl	4.95482	2.6565
Arl5a	4.95482	-2.07228
Cpne7	4.89885	4.50179
Cpped1	4.87198	-1.69862
Myd88	4.87198	-1.58148
Mpdu1	4.8458	-1.80303
CAAA01147332.1	4.8458	-1.7927
Ccl4	4.8458	-7.19553
Pkm	4.8458	-1.49334
Adap1	4.82028	-2.77682
Fbxl12	4.82028	1.84135
Zfp692	4.82028	1.8939
Tigit	4.77109	-3.98067
Isy1	4.77109	-1.4986
Pdcd1	4.74735	-3.02265
Ppil1	4.72416	-1.52675
Sdcbp2	4.72416	-2.78417
Pdcd4	4.70149	2.3844
Trat1	4.70149	3.90275
Fchsd2	4.70149	2.11967
Rpl37	4.67931	1.61884
Plek	4.67931	-3.10668
Parp3	4.67931	2.40555
Bcl2	4.67931	2.8889
Snx2	4.6576	-1.82244
Gm45716	4.6576	-3.79227
Mmadhc	4.63634	-1.49901
Sccpdh	4.63634	-4.94255
Rpl35a	4.63634	1.44628
Uevld	4.61552	-2.642
Actg1	4.61552	-1.83533
Emb	4.61552	2.36666
Il12rb2	4.61552	-3.23138
Ifi204	4.59512	-4.82783
Smyd3	4.59512	1.80981
Tnfrsf4	4.57511	-3.77994
Matn2	4.57511	-4.2841
Cdh23	4.57511	-3.84623
Prdm1	4.55549	-2.76943
Gpr183	4.55549	2.97979
Ivd	4.55549	1.55871
Lag3	4.55549	-5.35021
Il21	4.55549	-5.90607
Ccdc85b	4.51735	1.67219
Lime1	4.51735	-1.68829
Mppe1	4.51735	1.63292
Irf8	4.51735	-3.09091
Arfgap3	4.51735	-1.5415
Pnpla7	4.48058	2.35441
Ehd4	4.48058	-2.40515
Tnip3	4.48058	-4.04406
2700097O09Rik	4.48058	-2.21332
Cd68	4.44508	-3.18693
Angptl2	4.42778	-3.65553
Mepce	4.42778	1.64907
Cacna1s	4.41078	-3.59697
Tnfrsf25	4.41078	3.58172
Cd9	4.41078	2.13578
A430093F15Rik	4.41078	-1.91283
Rpl30	4.41078	1.28497
2210408F21Rik	4.41078	-3.17604
Cd226	4.39404	4.32769
Mcm6	4.37758	-2.00469
Slfn5	4.37758	3.03946
Lpar3	4.37758	-5.57873
Ebag9	4.36138	1.37374
AI662270	4.36138	-1.21075
Asap1	4.36138	2.02273
Ptms	4.36138	-2.91046
Ccl3	4.34543	-6.43052
Gm12534	4.34543	-3.96838
Csrp1	4.32972	-1.65425
Pde7a	4.32972	2.16598
Oxsr1	4.29901	-2.35444
Pkp3	4.29901	-1.58325
Eif4a2	4.29901	1.4156
Zbtb20	4.28399	2.84428
Anxa4	4.28399	-2.4161
Rilpl2	4.28399	-2.76234
Txnip	4.28399	2.17036
Rps24	4.26919	1.51367
Cd2ap	4.2546	2.36899
Gapdh	4.2546	-1.34392
Zfp869	4.24021	1.41327
Vkorc1	4.24021	1.99383
Psma3	4.22602	-1.38495
Cox19	4.22602	-1.27318
Gm4316	4.22602	-3.2721
Aprt	4.22602	-1.26852
Themis2	4.21203	-2.63562
Bak1	4.21203	-1.64592
Clec2i	4.21203	1.94523
Spcs1	4.21203	-1.36556
Pip4p2	4.21203	1.58178
Ube2c	4.19822	-4.06796
Ctsb	4.19822	-2.17681
Arpc4	4.18459	-1.30444
Crim1	4.18459	2.43131
Mafg	4.18459	-2.03585
Phf1	4.15787	1.55955
Zap70	4.15787	-1.55035
Ube2m	4.15787	-1.09706
Cdkn2c	4.15787	-1.94308
Ghitm	4.14476	-0.963061
Tnfsf14	4.14476	3.27876
Lgals3	4.14476	-4.84825
Ldha	4.14476	-1.65501
Elovl1	4.14476	-1.37547
St8sia4	4.14476	2.20744
Adi1	4.13182	1.71723
Spr	4.13182	1.41256
Gale	4.11904	-2.18698
Smdt1	4.11904	-1.15181
Txn1	4.10641	-1.37857
Skap2	4.10641	-2.02354
Mbp	4.10641	1.5989
Myl12a	4.10641	-1.13594
Azin1	4.10641	-1.54556
Bmp7	4.08161	2.45244
Usp21	4.06943	1.19011
Znrf1	4.06943	1.9941
Calhm6	4.06943	2.36662
Egr1	4.0574	-3.13107
Map2k3	4.0574	-1.5585
Mprip	4.0574	1.73523
Prkcsh	4.0574	-1.22723
Xylt1	4.0455	1.79205
Smim10l1	4.0455	1.29931
Twsg1	4.0455	-2.48481
Cenpm	4.0455	-3.0022
Pdzd11	4.03373	-1.29779
Ccdc28b	4.03373	-2.36912
Sla	4.03373	-1.24175
Psmd8	4.0221	-1.28756
Rasl11a	4.0106	-2.14568
Tpm4	4.0106	-1.93455
Pgk1	4.0106	-1.1179
Smim4	4.0106	1.43846
Ptrhd1	4.0106	-1.5526
Glipr1	4.0106	-1.39472
Psma1	4.0106	-1.2057
Cpne3	3.99922	1.87065
Ikbkb	3.99922	1.13407
Neurl3	3.99922	2.77902
Rpl34	3.99922	1.16268
Pex7	3.98797	-1.00272
Axin2	3.98797	2.59706
Bzw2	3.98797	1.8949
Ywhae	3.98797	-1.33277
Lgmn	3.97683	-2.98812
Dyrk2	3.96582	1.49153
Arpc3	3.95492	-1.20561
Itih5	3.95492	-2.97255
Oxsm	3.95492	-1.54781
Eea1	3.94413	-2.52919
Acot9	3.94413	-1.47678
Ndufb8	3.94413	-1.18964
Tk1	3.93346	-3.11947
Fkbp1a	3.93346	-1.02943
Pdlim1	3.93346	3.24803
Hcst	3.92289	1.71679
Casp7	3.92289	-1.69026
Ssr2	3.91243	-1.3834
Rgs16	3.91243	-3.98169
Cisd1	3.90207	-1.46968
Map4k4	3.90207	1.33943
Gnb4	3.90207	-2.41972
Prelid3b	3.90207	-1.53202
Pomp	3.90207	-1.16575
Ddx28	3.89182	-1.87398
Kcnk7	3.89182	-2.38375
Gm35037	3.88167	2.03307
Gm19585	3.88167	-1.61556
Atm	3.88167	1.6706
Itpr3	3.87161	1.7768
2410002F23Rik	3.87161	2.35223
Slc35b1	3.87161	-1.44888
Arf5	3.87161	-0.920851
Sgpp1	3.87161	1.14478
Arf1	3.87161	-1.00712
Kif1b	3.87161	1.75026
Tpi1	3.87161	-1.77095
Cbr1	3.86165	1.44769
Nop10	3.86165	1.45535
Ahr	3.85178	-2.42981
Stmn1	3.85178	-3.5546
Spc24	3.84201	-3.63196
Mettl17	3.83233	0.975066
Capzb	3.83233	-1.13781
4930581F22Rik	3.83233	1.66233
Rpl39	3.83233	1.44365
Vps13a	3.81322	1.23072
Hmg20a	3.81322	1.26068
Nucb1	3.81322	-1.20669
Prelid1	3.81322	-1.34309
Nfe2l2	3.81322	1.275
Zfp110	3.8038	1.10201
Itpa	3.8038	-1.26662
Gm26782	3.79447	-1.38811
Plac8	3.79447	-2.76413
Cdk6	3.79447	-1.94522
Rflnb	3.79447	2.72558
Mtln	3.78521	2.06937
Ywhah	3.78521	-1.19551
Brd9	3.78521	1.28808
F2rl2	3.76695	-2.89624
Mfap1a	3.76695	1.21972
Serpinf1	3.76695	-3.61788
Pip5k1c	3.75793	1.43261
Usf2	3.75793	1.05996
Cd1d1	3.75793	1.55967
Clk4	3.74899	1.1541
Stard3nl	3.74899	-1.10321
Ehd3	3.74899	1.17608
Plxdc1	3.74899	-2.91698
Calm3	3.74013	-1.19421
Csnk2b	3.73134	-1.07806
Gnpda1	3.72263	-1.64098
Ccr7	3.72263	3.43771
Zbtb4	3.71398	1.94212
Trpm4	3.70541	-1.97485
Fabp5	3.6969	-1.92478
L3mbtl3	3.6969	1.38792
Metrnl	3.68847	-2.69668
Crtc2	3.68847	1.07333
Tstd3	3.68847	-1.3817
Pfn1	3.6801	-1.14486
Hcls1	3.6801	-0.900198
Fbxl5	3.6801	1.05882
Irf4	3.6801	-2.73724
Psma5	3.6801	-1.06648
Ccdc107	3.6718	1.24587
Slc4a7	3.6718	1.63818
Psmb4	3.6718	-1.00466
Dusp5	3.6718	-1.57065
Ube2n	3.66356	-1.08996
Gm13546	3.66356	-2.37517
Iah1	3.65539	-1.0183
Pqlc3	3.65539	-1.8807
Dhrs1	3.64728	-1.8797
Fanca	3.64728	-2.26799
Dym	3.64728	1.333
Atf6	3.64728	-1.51468
Lgals1	3.64728	-2.76801
Plpp5	3.64728	-1.79123
Cyb561d2	3.64728	-1.10436
Stap1	3.63923	1.5433
Twf1	3.63923	-1.53857
Psme2b	3.63124	-1.23102
Sgf29	3.63124	1.77199
Ap2s1	3.63124	-1.19013
Rnh1	3.63124	-1.05853
Ripk2	3.62331	1.2323
Prkar1a	3.62331	-1.02315
Trappc1	3.62331	-0.936418
Kdsr	3.62331	1.17613
Jun	3.61545	1.89169
Arpc1a	3.61545	-0.883822
Rps16	3.61545	1.12918
Rpl36a	3.61545	1.61116
Gng2	3.61545	-1.49327
Dguok	3.60764	1.10065
Atp6v1a	3.60764	-1.07552
Rab11a	3.59988	-1.37746
Rpl21	3.59988	1.06516
Cdkn3	3.59988	-3.45176
Prdx1	3.59988	-1.2182
Calr	3.59988	-1.56725
Uba52	3.59988	1.05867
Ddb2	3.59219	1.50231
Dera	3.59219	-1.28822
Mcub	3.59219	-1.76092
Dennd4c	3.58455	1.47362
Cwf19l2	3.58455	1.29089
Slc37a2	3.58455	-2.78065
Thada	3.57696	1.91665
Ube2l3	3.56943	-0.985163
Rabac1	3.56943	1.26746
Plod3	3.56195	-1.3088
Fam189b	3.56195	1.5238
Klc3	3.56195	-2.09609
Ccr5	3.56195	-3.14255
Msl2	3.56195	1.30395
Zswim4	3.56195	-1.76486
Kctd2	3.56195	1.32905
Srgn	3.55453	-1.75898
Myo1c	3.55453	-1.65858
Entpd1	3.55453	-1.99183
Cotl1	3.54715	-1.34727
Trim12a	3.54715	1.80172
Tomm7	3.54715	1.02947
Zbp1	3.53983	-1.94884
Bcdin3d	3.53983	1.03728
Birc5	3.53983	-3.51056
Hdac1	3.53255	-0.935073
Cytip	3.52533	-1.34682
Tasor2	3.52533	1.58666
Mxd1	3.52533	-2.09049
Rab29	3.52533	-1.30842
Nkiras2	3.52533	-1.16606
Csf1	3.51816	-4.21306
Ldb1	3.51816	0.995365
Cd96	3.51103	2.08362
Actb	3.51103	-1.14836
Cfl1	3.51103	-1.21411
Vcp	3.50395	-0.920835
Sin3b	3.50395	-1.02334
Cyb5b	3.49692	-0.945391
Arpc2	3.49692	-0.863134
Slco3a1	3.49692	1.30967
Snhg20	3.49692	1.2977
Mrpl27	3.49692	-1.15811
Ap2m1	3.48993	-0.861383
Ostc	3.48299	-1.10038
Lamc1	3.4761	-2.18628
Vrk2	3.4761	1.18791
Nab1	3.46925	-1.31316
Unc93b1	3.46925	1.81641
Numb	3.46925	0.976723
Bcl2a1d	3.46925	-1.70184
Wdr1	3.46244	-1.11994
Manf	3.46244	-1.4903
Smim24	3.46244	-2.24306
Dctpp1	3.46244	-1.367
Plk3	3.45568	-1.93583
Chd6	3.45568	1.55822
Ccnb2	3.44896	-3.92512
Mtbp	3.44896	-1.62164
Tmem50b	3.44896	-1.38421
Snhg8	3.44228	1.4188
Poglut3	3.44228	-1.63602
Gng12	3.44228	-1.57938
Mrpl36	3.44228	-1.00559
Gramd3	3.44228	1.80133
AB124611	3.43564	1.57411
Psmb2	3.42904	-1.06771
Plekho1	3.42904	-2.18642
Ifitm10	3.42904	2.20129
Ap1s3	3.42249	-1.16586
Epb41l4aos	3.42249	1.44496
Sec13	3.42249	-1.0112
Gpr55	3.41597	-2.01283
Lbh	3.41597	-1.56654
Apbb1ip	3.4095	1.16088
Rnpep	3.4095	-0.942596
Il3ra	3.39666	-1.29441
Ubash3b	3.39666	-1.60293
Hdac7	3.39666	-1.35651
Uhrf1	3.38398	-2.38569
Lpgat1	3.38398	-1.15862
Psme2	3.38398	-1.2357
Dnajb11	3.37769	-1.20004
Mfsd10	3.37144	-1.30738
Asxl2	3.37144	1.12507
Lef1	3.37144	1.51279
Pik3ap1	3.37144	-2.69364
Uba1	3.36523	-1.05691
Snapc5	3.36523	-0.863187
Zbtb32	3.36523	-2.90633
Mphosph8	3.36523	0.997315
Hsd17b12	3.35905	-1.33627
Exosc5	3.35905	1.25446
Cnot6l	3.35291	1.13284
Hist1h4d	3.35291	1.52177
Fau	3.35291	1.04925
Fbxw4	3.3468	1.21126
Rps15a	3.3468	1.19466
Stk26	3.3468	-0.920216
Gm31597	3.3468	-1.18859
Pcyt2	3.34073	1.2581
Bcl3	3.34073	-2.24692
Ssr4	3.33469	-0.830799
Pibf1	3.33469	1.35795
Ndufs6	3.32869	-0.963136
Car5b	3.32869	-2.38873
Gem	3.32869	-2.61733
Rac1	3.32272	-0.786933
Nfil3	3.31678	-2.32164
Ston2	3.31678	-2.53522
E4f1	3.31678	1.08341
Gnptab	3.31087	-1.63305
Vav3	3.31087	1.67244
Ptpn1	3.305	-1.12505
Mlf2	3.305	-0.794577
Iigp1	3.305	-2.32073
Rpl22	3.29916	1.0896
Sypl	3.29916	-1.30716
Sirt6	3.29916	-1.04638
Adam8	3.29335	-3.17409
E2f2	3.29335	-2.82364
Egr2	3.29335	-2.6373
Sfi1	3.29335	1.43409
Ctnna1	3.28757	-1.44731
Isg15	3.28757	-2.51575
Pop7	3.28757	-0.847473
Cirbp	3.28757	1.21826
Sema7a	3.28182	-2.49957
Klhl6	3.28182	1.96694
Ptprcap	3.27611	-1.05016
B4galnt4	3.27611	-1.64054
Ndfip1	3.27611	-1.13161
Dpm2	3.27042	-0.845765
Entpd5	3.27042	1.53245
Tnfrsf1b	3.27042	-1.76335
Itgb1bp1	3.27042	-1.25685
Xlr4b	3.27042	1.08399
Cd40lg	3.26476	1.47567
Hvcn1	3.26476	1.02135
Cx3cr1	3.25914	-3.04891
Zfp652	3.25914	1.48184
Vrk1	3.25914	1.03477
Mmd	3.25354	-2.07691
Ddr1	3.25354	-2.11899
Zcchc7	3.25354	1.04378
Gm16675	3.25354	-1.29936
Mindy3	3.25354	-1.43685
Prelid2	3.24797	-1.75172
Phc2	3.24797	0.976178
Pclaf	3.24797	-3.30471
Ino80c	3.23143	-1.21957
Rfk	3.23143	-1.22185
Dubr	3.23143	-1.43566
Xdh	3.22054	-2.0812
Tmem14c	3.22054	-0.931721
Marcksl1	3.22054	-2.22738
Arpc5	3.22054	-1.16602
Phf21a	3.22054	1.50008
Sec24d	3.21514	-1.32809
Kctd12	3.21514	-2.22379
Rtn3	3.21514	-0.959456
Crlf2	3.21514	-1.37306
Tnfaip8	3.20441	-1.30628
Hipk1	3.20441	1.3472
Gm36738	3.19909	1.57354
Ttc14	3.19909	0.801711
S100a11	3.19379	-1.35371
Slc20a1	3.19379	1.54269
Camk1d	3.18852	1.42212
Mfng	3.18852	0.993125
Rtf1	3.18327	0.882293
Rpl27a	3.18327	1.0696
Ndufs8	3.18327	-1.01287
Slc39a1	3.17805	-1.1353
Themis	3.17805	1.23972
Cd53	3.17805	-0.986602
Bnip1	3.17286	-1.03353
Ly6a	3.17286	-1.76158
Fkbp2	3.16769	-1.83626
Tkfc	3.16769	-1.18247
Vezf1	3.16254	1.12769
Hmox1	3.16254	-1.60406
mt-Nd4	3.15742	1.05533
Tmem106a	3.15742	-1.55909
Gbp3	3.15232	-1.51747
Atp2b4	3.15232	-1.54877
Nras	3.15232	-1.15951
Cfl2	3.15232	0.981115
Rap1a	3.15232	-0.93516
Sars2	3.15232	-1.06765
Hypk	3.14724	0.920009
Slc9a9	3.14724	1.64909
Xpnpep1	3.14724	-1.2292
Timp2	3.14724	-1.7079
Icos	3.14219	-1.66836
Incenp	3.14219	-1.27039
Myadm	3.13716	-2.55452
Rpl35	3.13716	1.11572
Ndufv2	3.13716	-0.960313
Ykt6	3.13716	-1.07302
Nr3c1	3.13716	1.33253
Anp32a	3.13716	1.05381
Pmm1	3.13216	-1.90465
Agpat3	3.12718	-1.10313
Cd44	3.12718	1.21609
Zfand5	3.12222	-0.942046
2610035D17Rik	3.12222	1.59835
Reps1	3.12222	-1.52084
Dok1	3.12222	-1.16724
Ftl1-ps1	3.12222	-1.23049
Mirt1	3.12222	1.51584
Cdk11b	3.11728	0.907299
Rbm39	3.11728	0.881426
Zfp87	3.11237	0.882236
Gata3	3.11237	1.28674
Isoc1	3.11237	1.54104
Irf2bp1	3.11237	1.03171
Runx2os1	3.10747	-1.91012
Traf3ip2	3.10747	0.885998
Arhgap26	3.10747	1.43731
Dynlrb1	3.10747	-0.764664
Wdfy2	3.10747	-1.46663
Cd69	3.1026	1.66989
Pik3r1	3.1026	1.22424
Phf3	3.1026	0.988552
Rap2a	3.1026	-1.90253
Dpm3	3.1026	1.10633
Rom1	3.1026	-2.24927
Tax1bp3	3.09775	-1.5692
Psma4	3.09775	-1.07346
Eif4e2	3.09775	-1.08846
Paqr4	3.09775	-2.24964
Chchd10	3.09775	-1.49044
Sntb1	3.09293	1.48406
Gm2682	3.09293	1.88101
Zkscan3	3.08812	1.08135
Sorl1	3.08812	1.57516
Cdca3	3.08333	-2.46727
Zbtb8os	3.08333	-0.767027
Ppwd1	3.08333	1.12685
Crmp1	3.08333	-2.35645
S100a6	3.08333	-2.06198
Jade1	3.08333	1.77037
Sun2	3.07857	1.3892
1500009L16Rik	3.07857	-2.53315
Gsn	3.07857	-1.84689
Sesn3	3.07857	1.50968
Tut4	3.07382	1.41742
Suclg2	3.0691	1.22411
Lrif1	3.0691	1.08228
Atp5g3	3.0691	-0.906586
Ubxn8	3.0644	-0.932334
Sdf4	3.0644	-1.51813
Tmem120a	3.05971	-1.19575
Stk39	3.05971	-1.15103
Got2	3.05971	-0.867624
Ppm1j	3.05971	1.60538
Tecpr1	3.05971	1.37496
Psmd14	3.05505	-0.861613
Tnrc6c	3.05505	0.964303
Rps27a	3.05505	1.03725
F2r	3.0504	-1.52824
Sar1b	3.04578	-0.863482
Sgcb	3.04578	-1.10633
Cebpb	3.04578	-1.56223
Hif1a	3.04578	-1.40503
Slc22a15	3.04117	-1.5047
Sbno2	3.04117	-1.49983
Synrg	3.04117	1.15333
Zfp672	3.04117	0.780622
Rsrc1	3.03202	1.07297
Gpr171	3.03202	-1.20636
Cep295	3.03202	1.43836
Sidt1	3.03202	2.16462
Ube2l6	3.02747	-1.88988
Srrd	3.02747	-0.842035
Batf	3.02747	-1.42504
Szrd1	3.02747	-0.917938
mt-Nd2	3.02747	1.18834
Elf2	3.02294	0.967438
Dync1li2	3.02294	-1.2635
Phc3	3.02294	1.2431
Taz	3.01843	1.14586
Rplp2	3.01843	0.958985
Tasp1	3.01843	1.2991
Mdc1	3.01394	1.50227
Selenok	3.01394	-0.914374
Sav1	3.01394	1.07029
Sdhb	3.01394	-0.897338
Ap1s1	3.00947	-0.870088
Fxyd5	3.00947	-0.930588
Gskip	3.00501	-0.835826
Ltb	3.00501	1.6957
Fdxr	3.00057	-1.14024
Anxa2	3.00057	-2.10041
Stim2	3.00057	1.01178

## Sheet: Supp Data 8
Supplementary Data 8: List of differentially expressed genes between Tcm/Tfh PbTII cells before and after re-infection.
	bayes_factor	lfc_mean
Gm12534	8.51694	-5.45775
Tigit	7.41796	-5.34866
Abhd17c	6.90674	-2.17345
Il21	6.72422	-7.66109
Frmd4b	6.56987	-3.01335
Skap2	6.43614	-1.77861
Gm43305	6.43614	-2.1281
Bcl6	6.31816	-3.20221
Mrps6	6.2126	-1.80069
Lag3	6.2126	-5.64932
Sccpdh	6.11709	-6.00016
Rasgrp2	6.11709	3.74701
Rpl38	6.02988	1.68496
Cebpa	6.02988	-5.20437
Rps28	5.94964	1.54863
Rps21	5.7414	1.58708
Angptl2	5.7414	-4.41702
Lfng	5.68057	2.0747
Tox2	5.62321	-4.49516
Rps27	5.56894	1.61466
Jak3	5.51745	-1.56181
4930417O13Rik	5.51745	-2.62711
Ptpn1	5.46846	-1.38551
Arl4c	5.46846	3.32398
Med7	5.46846	-1.32917
Smim24	5.46846	-2.84433
Il18r1	5.42174	4.83159
Ubtd1	5.42174	-3.40155
Pik3r5	5.37709	3.12024
B9d2	5.37709	-1.38439
Gadd45b	5.37709	-2.94081
Ctsb	5.33433	-2.02204
Gm2682	5.33433	2.94076
2310001H17Rik	5.33433	-1.88752
Rps29	5.2933	1.48261
Klc3	5.2933	-2.31784
Gm45552	5.14408	3.78798
Plekho1	5.10998	-2.5978
Ptpn11	5.01406	-2.14928
Bcl3	4.98401	-2.46971
Il7r	4.98401	5.12289
Pdcd1	4.92645	-3.28917
Tor2a	4.92645	-1.27121
Cybb	4.89885	-3.80499
Fam216a	4.89885	-1.36617
Tob1	4.87198	2.29586
Arc	4.8458	-2.86563
Icos	4.8458	-2.0056
Irf8	4.82028	-2.16766
Ctla4	4.79539	-2.88453
Vmp1	4.77109	-1.39766
Stk38	4.74735	1.94688
Lax1	4.74735	-1.75325
Scml4	4.72416	3.20032
Egr2	4.72416	-4.52241
Stx11	4.72416	-2.45773
Egln3	4.6576	-2.42664
Rps27rt	4.63634	1.55737
Slc45a4	4.63634	-1.78179
Dusp6	4.63634	-2.5582
Nenf	4.61552	-1.57161
Slc17a9	4.59512	2.13179
Coro2b	4.57511	-3.18805
Isg15	4.57511	-3.12346
Lpp	4.57511	-2.01279
Adprh	4.57511	-1.23765
Klf2	4.55549	3.11338
Tsc22d3	4.55549	2.68093
Tspan5	4.51735	-1.75823
Ppp3ca	4.51735	2.48344
Cxcr5	4.4988	-2.80099
Pold4	4.4988	-1.95329
Myb	4.48058	-2.27344
Ftl1-ps1	4.46268	-1.28133
Casp4	4.44508	-2.20761
Emp3	4.44508	2.50689
Sidt1	4.44508	2.52901
2700097O09Rik	4.42778	-1.69576
Cd83	4.41078	-3.44129
Esyt1	4.39404	2.24672
Dipk1a	4.39404	1.54281
Gemin8	4.37758	-1.66474
Golm1	4.36138	2.24065
Tmem29	4.36138	-1.46805
Rnf19a	4.31425	-2.03974
Fyn	4.31425	-1.29195
Tagln2	4.29901	2.03698
Cdk5r1	4.28399	-2.55462
Stx6	4.28399	-1.30489
Sh2d1a	4.26919	-1.66856
Serhl	4.26919	-1.42601
Asb2	4.2546	-3.47996
Ubac2	4.2546	-1.48642
Rara	4.2546	2.19271
Mpdu1	4.24021	-1.33668
mt-Nd3	4.22602	1.58124
Pag1	4.22602	1.82107
Fas	4.22602	-1.57193
Arhgef18	4.19822	2.19767
Gdi2	4.19822	-1.07542
Pou2af1	4.19822	-2.58403
Tnfrsf14	4.18459	-1.56059
Adprm	4.18459	-1.11246
Ptger2	4.18459	-2.38619
Prkcsh	4.18459	-0.921437
Ephx1	4.15787	-2.25576
Hist1h1b	4.15787	-1.59215
Batf	4.15787	-1.60704
S1pr1	4.14476	2.39414
Ikzf2	4.13182	-2.69359
Zap70	4.13182	-1.34819
Tox	4.11904	-2.04951
Trim8	4.10641	-1.59658
Izumo1r	4.09394	-2.35725
Rpl37a	4.08161	1.07469
Me2	4.08161	1.11866
Pmvk	4.06943	-1.76862
Zfp639	4.06943	1.13654
Ndufs8	4.03373	-1.13385
Ctdsp1	4.0221	1.39913
Sgk1	4.0221	2.33912
Phactr2	4.0221	-2.27675
Sypl	4.0221	-1.58783
Ptms	4.0106	-2.16483
Fdxr	3.99922	-1.25579
Casp7	3.99922	-1.73825
Slc20a1	3.99922	1.55627
Hist1h4d	3.98797	1.29318
Itga4	3.98797	2.37251
Mmd	3.97683	-2.07742
Gm45716	3.95492	-3.35607
Txnip	3.95492	1.47428
Hmox1	3.95492	-2.30959
Mafg	3.93346	-1.86721
Gm20559	3.92289	2.11686
Smim27	3.92289	1.07485
Dusp7	3.90207	1.47426
Ccdc28b	3.90207	-2.14882
Ddx28	3.89182	-1.63708
Crip1	3.89182	2.39317
Ifngr1	3.88167	2.42614
Adgre5	3.88167	1.69296
Pdzd11	3.88167	-1.20666
Cd7	3.88167	2.67347
Sirt2	3.86165	-1.03292
Commd3	3.86165	-0.885996
1110038B12Rik	3.86165	-1.44473
Hpcal1	3.84201	-1.0898
Nit1	3.83233	-0.984326
Ublcp1	3.83233	-1.29964
Ptprcap	3.83233	-1.05035
Bola2	3.83233	1.17561
Acss2	3.82273	1.36049
Gpm6b	3.81322	-2.49052
Klhl5	3.81322	1.32838
Dpm3	3.81322	1.04542
Tuba1a	3.81322	1.57185
Btf3l4	3.8038	-1.18086
Slc25a11	3.8038	-0.868911
Klf6	3.8038	1.6058
Il3ra	3.8038	-1.71914
Gm5617	3.8038	-1.14529
A430093F15Rik	3.77604	-1.67143
H2-Q2	3.77604	-3.07849
Crlf2	3.77604	-1.16685
Bcl2a1b	3.75793	-1.69778
Slc5a3	3.75793	-2.11969
Pygo2	3.75793	0.886162
Tnfrsf4	3.74899	-2.72819
Hif1a	3.74013	-1.74774
Casp3	3.72263	-1.74322
Ndufb1-ps	3.70541	0.909827
Iqgap2	3.70541	1.58341
Sbno2	3.70541	-1.33671
Tnfsf8	3.70541	-1.92946
Abcb9	3.70541	-1.45382
Nudt22	3.6969	-1.47009
4930523C07Rik	3.68847	1.38598
Brk1	3.68847	-0.665777
Anapc10	3.6718	-0.823508
Egr1	3.66356	-3.15742
Rap1a	3.66356	-0.948754
Litaf	3.64728	-1.80986
Dus2	3.64728	-1.26025
Cd160	3.63923	-3.04871
Maf	3.63923	-2.06638
Gzmk	3.63923	-3.56101
Gm11808	3.63124	0.949229
Ctsa	3.62331	-1.23747
Mpg	3.62331	-1.02081
Lamp2	3.62331	-1.29884
Rilpl2	3.61545	-2.09272
Nfatc1	3.59219	-1.69829
Sri	3.59219	-0.803973
Rpl36	3.58455	0.928419
Grn	3.56943	-1.62769
Mrps16	3.56943	-0.945246
Padi4	3.55453	-3.24689
Rtl8c	3.55453	-1.39676
Alkbh4	3.55453	1.09977
2210016F16Rik	3.54715	-0.915711
Gstp3	3.54715	-1.45152
Tbc1d4	3.53983	-1.98399
Sirt6	3.53255	-1.08225
Atp6v0d1	3.52533	-0.892933
Chd9	3.51816	-1.18321
Rpl35a	3.51103	0.849931
Pdlim7	3.50395	-1.75294
Timm17b	3.49692	-1.11329
Fuca2	3.48299	-1.34618
Ndufa3	3.4761	0.833365
Rab4b	3.4761	-0.851849
Dnah8	3.4761	1.76182
H2-DMa	3.46925	-0.990853
Cyfip1	3.46925	-2.15396
Pik3r1	3.46244	1.15741
Pdcd1lg2	3.46244	-2.60298
Vipas39	3.45568	-0.879991
Impdh1	3.44896	1.17327
Cd226	3.44228	2.96511
Med9	3.43564	-0.927053
Cisd1	3.42904	-1.26896
Tmem219	3.42904	-0.809205
Axin2	3.42249	1.86527
Pgap2	3.41597	-0.879761
Anxa6	3.41597	1.97406
Galnt10	3.40306	1.39074
Csnk2b	3.3903	-0.887561
Isg20	3.3903	-1.85284
Pxmp4	3.38398	-1.13872
Cklf	3.38398	0.950597
Baz1a	3.38398	-1.33065
Cd22	3.37769	-2.25392
Gfi1	3.37769	-1.12564
Dhrs1	3.36523	-1.5417
Plaat3	3.35905	-0.920079
Smox	3.35905	-2.12751
Thumpd3	3.35905	-0.946238
Gstt2	3.35905	-1.34854
Abhd4	3.35291	-1.56536
Sdf2	3.3468	-0.943233
Fam78a	3.33469	1.32068
Gyg	3.33469	-1.36533
Decr1	3.33469	-1.26294
Slc29a1	3.32869	-1.4965
Arpp19	3.32869	0.896341
Itgb7	3.32272	1.49167
Slc35b2	3.31678	-0.855614
Stk10	3.31678	1.35609
Rnf157	3.31087	-1.77859
Usp6nl	3.31087	-1.52121
Add3	3.305	1.19478
Pacsin1	3.305	-1.61686
Rgs10	3.29916	-1.76952
Adck5	3.28757	-1.10478
Ifit1bl1	3.28182	2.24383
Mmadhc	3.28182	-0.869716
Gimap5	3.26476	-1.30769
Stk39	3.26476	-1.33079
Ifitm10	3.25354	2.35758
Gm20069	3.25354	-1.38344
Atp1b3	3.25354	1.23076
Sell	3.25354	2.53781
Comt	3.25354	-1.0842
Itpa	3.24797	-0.967538
Ces2c	3.24797	-2.25858
Bcl9l	3.23691	1.4623
Ar	3.23143	1.65723
Glrx	3.23143	-1.66365
Rpl39	3.22597	0.92963
Prkca	3.22597	-1.37584
Gpr68	3.22597	1.92649
S1pr4	3.22054	1.39644
Mrpl44	3.22054	-0.650332
Ptpra	3.20976	0.970455
Smim4	3.20976	0.986925
Cox18	3.20976	-0.831438
Sh2d2a	3.20441	-1.23465
Crim1	3.19909	1.65223
Tomm7	3.19909	0.731474
AW011738	3.19379	-1.32905
Slc39a1	3.19379	-0.960021
Hmgcl	3.19379	-0.919709
St3gal6	3.19379	1.84283
Rpl37	3.19379	0.809252
Atp9a	3.19379	-1.64844
Trat1	3.18852	2.1332
Snx2	3.18852	-1.31731
Eipr1	3.18852	-0.786865
Sinhcaf	3.18327	1.06994
Endod1	3.17805	-1.53619
Ticam1	3.17805	-0.935236
Grap2	3.17286	1.51448
Lrmp	3.16769	-1.02968
Ddx18	3.16769	1.07609
Irf4	3.16769	-2.66926
Cd3d	3.16254	-0.781628
Ppp1r13b	3.16254	1.23944
Borcs6	3.16254	-0.773088
Sec14l1	3.15742	-1.30182
Pdlim1	3.15742	1.7269
Eif3j1	3.15232	0.977877
mt-Atp8	3.15232	0.836237
Dpm2	3.15232	-0.750487
Gsn	3.14724	-1.72676
Cyren	3.14724	-1.02676
Dennd2d	3.14724	-1.37457
Smad7	3.13216	2.22481
Rasa3	3.12718	1.60057
Ndufaf3	3.11728	-0.910481
Ptpn13	3.11237	-1.80349
Marcksl1	3.11237	-2.18076
Gltp	3.10747	-0.96373
Adrb2	3.1026	1.246
Agpat3	3.1026	-1.04539
Txndc17	3.09775	-1.10112
Vim	3.08333	2.29514
Rsph3b	3.07382	-1.05689
Cnpy2	3.07382	-0.741254
Dynlt3	3.0691	-1.03043
Kcnab2	3.05971	1.18285
Ergic1	3.05971	-1.09397
Asnsd1	3.05505	-0.706966
Kxd1	3.0504	-0.964927
Cdk6	3.0504	-1.63306
Cstb	3.04117	-1.02587
Cmah	3.03659	1.80927
Trp53inp1	3.03659	-1.40284
Tnfaip8	3.03202	-1.41743
Ikzf3	3.02747	-1.55473
Uba52	3.02747	0.758101
L3mbtl3	3.02294	0.998271
Vps45	3.01843	-0.835427
Psmb9	3.01394	-0.774865
Sgms1	3.00947	1.36466
Zfas1	3.00947	-1.10584
Akt2	3.00947	-1.03179
Eno1b	3.00501	0.987755

## Sheet: Supp Data 9
Supplementary Data 9: List of differentially expressed genes between GC Tfh polyclonal cells before and after re-infection.
	bayes_factor	lfc_mean
NONE	NONE	NONE

## Sheet: Supp Data 10
Supplementary Data 10: List of monoclonal antibodies and hashtags employed
target	flurophore	clone	source	titration
CD4	AF700	RM4-5	BioLegend	1:200
CD4	APC	RM4-5	Biolegend	1:200
CD4	BV605	RM4-5	Biolegend	1:200
CXCR3	BV510	CXCR3-173	BioLegend	1:200
CXCR5	Biotin	2G8	BD	1:50
SAV	BV786		BioLegend	1:200
CXCR6	APC	SA051D1	BioLegend	1:200
CXCR6	BV711	SA051D1	BioLegend	1:200
CD11a	PerCP Cy5.5	M17/4	BioLegend	1:200
CD45.2	AF700	104	BD	1:200
CD45.2	PE-CF594	104	BD	1:200
TCRb	BUV737	H57-5797	BD	1:200
TCRb	APC-Cy7	H57-5797	BD	1:200
TCRVa2	PE	B20.1	BD	1:200
TCRVb12	PerCP-Cy5.5	MR11-1	eBioscience	1:200
TCRVb12	BV711	MR11-1	BD	1:200
Ki67	AF700	SolA15	eBioscience	1:200
Ki67	PE	SolA15	eBioscience	1:200
IFNg	BV421	XMG1.2	BioLegend	1:200
IFNg	PE-CY7	XMG1.2	BioLegend	1:200
Violet Proliferation Dye 450			BD	1:1000
CD45/MHC-I	Hashtag_1	M1/42; 30-F11;	BioLegend	0.1-0.5ug/million cells
CD45/MHC-I	Hashtag_2	M1/42; 30-F11;	BioLegend	0.1-0.5ug/million cells
CD45/MHC-I	Hashtag_3	M1/42; 30-F11;	BioLegend	0.1-0.5ug/million cells
CD45/MHC-I	Hashtag_4	M1/42; 30-F11;	BioLegend	0.1-0.5ug/million cells
CD45/MHC-I	Hashtag_5	M1/42; 30-F11;	BioLegend	0.1-0.5ug/million cells
