# Supplementary material for: CD4+ T cells display a spectrum of recall dynamics during re-infection with malaria parasites
Source: Nat Commun. 2024 Jun 28;15:5497. doi: 10.1038/s41467-024-49879-6 (PMC11214622; doi:10.1038/s41467-024-49879-6)
Supplement: Supplementary file 6 — Source Data [file 41467_2024_49879_MOESM6_ESM.xlsx]

## Sheet: Figure 1F
Cell	Value
GCTfh	16.5323
GCTfh	25.4386
GCTfh	19.0198
GCTfh	27.1565
GCTfh	28.6624
GCTfh	20.9567
GCTfh	22.2785
GCTfh	23.5294
GCTfh	29.745
GCTfh	5.40541
GCTfh	31.3084
Th1 memory	1.6129
Th1 memory	2.63158
Th1 memory	3.96733
Th1 memory	7.98722
Th1 memory	0.955414
Th1 memory	2.05011
Th1 memory	0.506329
Th1 memory	1.76471
Th1 memory	3.68272
Th1 memory	0
Th1 memory	6.07477
Tcm	4.43548
Tcm	8.33333
Tcm	10.1517
Tcm	22.0447
Tcm	0.636943
Tcm	4.7836
Tcm	1.01266
Tcm	4.11765
Tcm	8.49858
Tcm	0
Tcm	8.41121

## Sheet: Figure 2B-D
2B
	Naïve															antigen experienced PbTII
Day 28	1.82	1.36	0.23	2.22	0.78	1.72	1.01	0.8	1.77							1.75	3.04	1.33	2.82	1.44	3.29	0.62	3.75	2.02
Day +1	5.52	6.9	8.85	9.42	3.77	7.76	3.39	3.74	3.44	2.95	1.14	1.02	1.38	0.95	1.38	29.2	26.7	19.3	27.1	12.6	21.2	17.4	25.2	24.1	21	13.2	11.3	20.3	26	10.8
Day +3	2.99	3.45	4.39	2.42	3.76	2.33	3.47	2.56	5.59	3.21	1.22	1.6	1.85	2.22	1.8	32.2	40.9	36.1	22.2	21	28.5	24.6	27.4	27.3	33.3	28.4	30.9	33	29.2	26.2
2C
	Naïve															antigen experienced PbTII
Day 28	0.46	0	0	0	0.62	0.38	0.81	0.8	0.44							16.7	10.6	11.5	18.5	21	16	17.5	15	14.8
Day +1	0.65	0.39	0.78	0.97	0.94	0.71	0.52	0.5	1.03	1.1	5.68	2.19	3.41	4.97	5.98	34.3	86.7*	26.9	37.6	21.1	23.6	15.4	27.1	24.9	26.1	26.3	24.2	22.8	19.9	17.7
Day +3	1.71	1.55	3.62	3.02	3.01	1.81	2.89	1.86	6.7	2.14	0.73	0.88	0.89	0.91	0.72	40.6	49.3	49.7	43.2	28	41.4	44.6	35.5	43.1	47.2	19.9	23.1	18.1	18.2	26.1
2D
	Naïve															antigen experienced PbTII
Day 28	0.46	0.34	0.23	0.22	0.62	0.19	0.4	0.16	0.22							1.75	2.28	0.89	0.4	6.32	1.65	1.25	0.42	1.68
Day +1	61.5	51.1	69.3	56.8	62.9	57.6	37.5	48.9	55	60.6	43.1	54	60.9	38.7	46.6	2.8	13.3	2.55	1.18	1.51	5.45	1.03	0.81	2.36	0.51	17.6	19.3	18.9	26.6	19.6
Day +3	48.9	46.9	65.1	31.1	50.4	55	41	47.9	48	60.4	30.4	49.5	33.3	43.5	78.8	74.1	66.9	68.9	39.9	45	68	56	69.3	64.8	76.4	41.3	49.9	40.1	49.2	71.6

## Sheet: Figure 4C
(1) Immune - memory
immune system process	9.40121
T cell activation	6.19382
regulation of cell killing	6.89963
(2) Immune - activation
regulation of cytokine production	23.1367
positive regulation of leukocyte cell-cell adhesion	16.7375
inflammatory response	13.5686
(3) Positive regulation of cell cycle
cell cycle	24.8297
positive regulation of cell cycle phase transition	6.11407
(4) RNA processing
RNA processing	45.7905
ribonucleoprotein complex biogenesis	40.1624
nitrogen compound metabolic process	22.2218
(5) Negative regulation of cell cycle
cell cycle	24.8297
negative regulation of cell cycle process	7.39577

## Sheet: Figure 5B
Up (vs Naïve)
Unique - recall
cell cycle	14.4318
cell division	12.6536
chromosome organization	6.34775
Common
immune system process	13.4724
regulation of cell death	8.06349
inflammatory response	6.97881
cytokine production	6.00174
Unique - primary
immune system process	5.29073
negative regulation of alpha-beta T cell proliferation	4.52724
regulation of MAPK cascade	3.80967
Down (vs Naïve)
Unique - recall
No significant terms
Common
regulation of transcription by RNA polymerase II	5.58503
positive regulation of T cell receptor signaling pathway	4.31605
Unique - primary
nucleic acid metabolic process	17.8827
macromolecule biosynthetic process	11.8962
DNAsomatic cell DNA recombination	6.58004

## Sheet: Figure 6A
6A
CXCR6+
	CXCR3+/CD11a-high					CXCR3-/CD11a-low
No-Reinfection	17.4 %	20.2 %	19.4 %	18.6 %	16.1 %	0 %	0.022 %	0.016 %	0 %	0.022 %
Re-infection	11.4 %	16.5 %	13.2 %	15.2 %	15.0 %	0.062 %	0.084 %	0.040 %	0.086 %	0.045 %
CXCR5+
	CXCR3+/CD11a-high					CXCR3-/CD11a-low
No-Reinfection	34.2 %	34.5 %	33.6 %	31.9 %	28.8 %	0.31 %	0.28 %	0.40 %	0.29 %	0.27 %
Re-infection	66.8 %	56.0 %	60.6 %	58.3 %	60.3 %	0.62 %	0.72 %	0.54 %	0.67 %	0.73 %

## Sheet: Figure 7E,H-I
7E
Ki-67+	1.22	1.26	1.5	2.47	2.95	3.79	3.17	2.28	10.1	2.65	1.16	0.78	1.4
Ki-67-	14.7	17.2	17.3	14.7	22.6	24.3	16.7	14.3	25	10.8	7.27	8.52	10.2
7H
	Experiment 1					Experiment 2
Th1	9054.22	23426	98900.8	53399.8	32008.6	30223.5	35832.3	43125.7	32969.3	27475
Tcm/Tfh	7477.83	7796.19	8019.16	9692.31	2661.23	6635.5	7280.9	10959	5068.2	10416.7
naïve	5146	7196				2302.1	4561.8
7I
CXCR5
	Experiment 1					Experiment 2
Th1	949	2628	8739	3473	2525	2470.6	2365.1	3472.1	3607.9	1527.8
Tcm/Tfh	1323	1047	1086	1399	577	1026.9	1083.5	2278	522.7	1093.8
naïve	303	408				1	224.9
CXCR6
	Experiment 1					Experiment 2
Th1	461	1721	10430	6437	2869	5517.6	5340.5	5419.1	6247.7	4833.8
Tcm/Tfh	678	213	523	238	94	1263.9	563.4	1693.1	420.5	1119.8
naïve	740	715				216.4	546.1

## Sheet: Figure S1A,D,E
S1A
Day 5	1.79	1.45	2.9	0.73	3.87	5.77	2.12	3.5	4.68	6.04	3.29	3.57	1.27	3.72	3.09	1.55	0.64	1.35	0.82	3.01	2.98	3.71	2.87	2.49	2.6
Day 7	6.93	6.35	17	4.85	16.7	29.6	14	14.1	18.3	24.7	16.9	20	8.49	19.2	18.7	15.5	4.08	11.3	6.9	17.2	9.89	20.6	13.2	13.1	16.6
	Saline										Artesunate
Day 9	9.78	19.7	21.5	18	23	16.3	22.7	24.8	18.2	22.3	5.1	0.68	2.38	2.04	4.83	2.36	7.52	2.61	3.57	5.09
Day 27	0.03	0.05	0.051	0.019	0.18						0.057	0.061	0.046	0.037	0.058
Day 27+1	0.17	0.077	0.14	0.13	0.11						0.55	0.31	0.32	0.44	0.45
Day 27+2	0.18	0.09	0.081	0.11	0.14						2.34	0.59	0.8	1.27	1.52
Day 27+3	0.12	0.085	0.038	0.058	0.11						5.74	0.41	1.54	3.15	3.72
S1D
Cluster	Soon et al.	Lee et al.
0	0.221164	0.25535
1	0.261809	0.1952
2	0.18528	0.213129
3	0.0856829	0.108733
4	0.0688393	0.0951417
5	0.0501648	0.0445344
6	0.0457708	0.0320995
7	0.0476016	0.0185078
8	0.0259978	0.0294968
9	0.00768949	0.00780798
S1E
Cluster	Soon et al.	Lee et al.
0	0.19297	0.235107
1	0.258513	0.176692
2	0.118272	0.148641
3	0.127792	0.125795
4	0.0699378	0.0621747
5	0.0527279	0.0717178
6	0.0582204	0.0601504
7	0.0421091	0.0491614
8	0.0252655	0.0283401
9	0.0212376	0.0202429
10	0.0201391	0.00867553
11	0.00695716	0.00665124
12	0.00585866	0.00665124
